# Supplementary material for: Flowering plant immune repertoires expand under mycorrhizal symbiosis
Source: Plant Direct. 2019 Mar 5;3(3):e00125. doi: 10.1002/pld3.125 (PMC6508770; doi:10.1002/pld3.125)
Supplement: Supplementary file 1 [file PLD3-3-e00125-s001.xlsx]

## Sheet: Table S1 species list
species	genome citation	mycorrhizal competence	notes	Monocot/Eudicot	woody	legume	genome download	genome version	restrictions on use
monocots
Ananas comosus (L.) Merr.	Ming et al. 2015	AM (Wang & Qiu 2006)	Pineapple, perennial	M	-	-	https://phytozome.jgi.doe.gov	3	none
Brachypodium distachyon (L.) P.Beauv.	International Brachypodium Consortium 2010	AM (Hong et al. 2012)	Model grass species, annual	M	-	-	https://phytozome.jgi.doe.gov	3.1	none
Hordeum vulgare L.	Beier et al. 2017	AM (Wang & Qiu 2006)	Barley, annual	M	-	-	https://phytozome.jgi.doe.gov	1	none
Musa acuminata Colla	Droc et al. 2013	AM (Wang & Qiu 2006)	Banana, perennial	M	-	-	https://phytozome.jgi.doe.gov	1	none
Oryza sativa L.	Ouyang et al. 2007	AM (Wang & Qiu 2006)	Rice, annual	M	-	-	https://phytozome.jgi.doe.gov	7	none
Sorghum bicolor (L.) Moench	McCormick et al. 2018	AM (Wang & Qiu 2006)	Sorghum, annual	M	-	-	https://phytozome.jgi.doe.gov	3.1.1	none
Spirodela polyrhiza (L.) Schleid.	Wang et al. 2014	NM (Brundrett 2009)	Duckweed, aquatic perennial	M	-	-	https://phytozome.jgi.doe.gov	2	none
Zea mays L.	Hirsch et al. 2016	AM (Wang & Qiu 2006)	Maize, annual	M	-	-	https://phytozome.jgi.doe.gov	1.1	none
Zostera marina L.	Olsen et al. 2016	NM (Nielsen et al. 1999)	Eelgrass, a marine grass with both annual and perennial varieties	M	-	-	https://phytozome.jgi.doe.gov	2.2	none
non-woody eudicots
Amaranthus hypochondriacus L.	Clouse et al. 2016	NM (Ngosong et al. 2010)	Amaranth, an annual "pseudocereal"	E	-	-	https://phytozome.jgi.doe.gov	1	none
Arabidopsis thaliana (L.) Heynh.	Lamesch et al. 2012	NM (Cosme et al. 2018)	Cress, model eudicot species, annual	E	-	-	https://phytozome.jgi.doe.gov	10	none
Beta vulgaris L.	Dohm et al. 2014	NM (Ocampo et al. 1980)	Sugar beet, biennial grown as an annual	E	-	-	https://plants.ensembl.org/Beta_vulgaris/Info/Index	1.2.2	none
Brassica oleracea L.	Liu et al. 2014	NM (Cosme et al. 2018)	Heading cabbage, biennial	E	-	-	https://phytozome.jgi.doe.gov	1	none
Capsella rubella Reut.	Slotte et al. 2013	NM (Cosme et al. 2018)	Pink Shepherd's purse, annual	E	-	-	https://phytozome.jgi.doe.gov	1	none
Cicer arietinum L.	Varshney et al. 2013	AM (Wang & Qiu 2006)	Chickpea; annual eudicot, legume; CDC Frontier is a "kabuli" variety	E	-	L	https://phytozome.jgi.doe.gov	1	none
Cucumis sativus L.	Goodstein et al. 2012	AM (Wang & Qiu 2006)	Cucumber vine, annual	E	-	-	https://phytozome.jgi.doe.gov	1	none
Daucus carota L.	Iorizzo et al. 2016	AM (Wang & Qiu 2006)	Carrot, biennial eudicot	E	-	-	https://phytozome.jgi.doe.gov	2	none
Glycine max (L.) Merr.	Schmutz et al. 2010	AM (Wang & Qiu 2006)	Soybean, annual	E	-	L	https://phytozome.jgi.doe.gov	2	none
Helianthus annuus L.	Badouin et al. 2017	AM (Wang & Qiu 2006)	Sunflower, an annual	E	-	-	https://phytozome.jgi.doe.gov	1.2	none
Lactuca sativa L.	Reyes-Chin-Wo et al. 2017	AM (Wang & Qiu 2006)	Lettuce (Salinas is an iceberg variety), an annual	E	-	-	https://phytozome.jgi.doe.gov	5	none
Linum usitatissimum L.	Wang et al. 2012	AM (Wang & Qiu 2006)	Flax, annual eudicot	E	-	-	https://phytozome.jgi.doe.gov	1	none
Medicago truncatula Gaertn.	Tang et al. 2014	AM (Hohnjec et al. 2005)	Model legume species, barrel clover, annual	E	-	L	https://phytozome.jgi.doe.gov	4	none
Mimulus guttatus Fisch. ex DC.	Hellsten et al. 2013	AM (Wang & Qiu 2006)	Monkey flower, the sequenced variety is an annual (John Willis, personal communication)	E	-	-	https://phytozome.jgi.doe.gov	2	none
Phaseolus vulgaris L.	Schmutz et al. 2014	AM (Wang & Qiu 2006)	Common bean, legume, eudicot, annual	E	-	L	https://phytozome.jgi.doe.gov	2.1	none
Trifolium pratense L.	De Vega et al. 2015	AM (Wang & Qiu 2006)	Red clover; biennial, winter annual or short-lived perennial depending on climate	E	-	L	https://phytozome.jgi.doe.gov	2	none
woody perennial eudicots
Citrus sinensis (L.) Osbeck	Wu et al. 2014	AM (Menge et al. 1978)	Orange tree	E	W	-	https://phytozome.jgi.doe.gov	1.1	none
Eucalyptus grandis W.Hill ex Maiden	Myburg et al. 2014	ECM (Wang & Qiu 2006)	Eucalyptus tree	E	W	-	https://phytozome.jgi.doe.gov	2	none
Fagus sylvatica L.	Mishra et al. 2018	ECM (Wang & Qiu 2006)	European beech	E	W	-	http://thines-lab.senckenberg.de/beechgenome/data.html	1.3	none
Lotus japonicus L.	Sato et al. 2008	AM (Groth et al. 2013)	Model legume species; a small perennial that can regrow stems from a woody taproot	E	W	L	http://www.kazusa.or.jp/lotus/	3	none
Malus domestica (Suckow) Borkh.	Velasco et al. 2010	AM (Wang & Qiu 2006)	Apple tree	E	W	-	https://phytozome.jgi.doe.gov	1	none
Manihot esculenta Crantz	Bredeson et al. 2016	AM (Wang & Qiu 2006)	Cassava, a woody shrub	E	W	-	https://phytozome.jgi.doe.gov	6.1	none
Olea europaea L.	Unver et al. 2017	AM (Wang & Qiu 2006)	Wild olive tree (common name oleaster)	E	W	-	https://phytozome.jgi.doe.gov	1	none
Populus trichocarpa Torr. & A.Gray ex. Hook.	Tuskan et al. 2006	ECM (Wang & Qiu 2006)	Black cottonwood tree	E	W	-	https://phytozome.jgi.doe.gov	3.1	none
Prunus persica Mill.	International Peach Genome Initiative 2013	AM (Alguacil et al. 2011)	Peach tree	E	W	-	https://phytozome.jgi.doe.gov	2.1	none
Quercus robur L.	Plomion et al. 2018	ECM (Dickie et al. 2001)	European oak tree	E	W	-	https://phytozome.jgi.doe.gov	1	none
Salix purpurea L.	Goodstein et al. 2012	ECM (Wang & Qiu 2006)	Purple willow, woody shrub	E	W	-	https://phytozome.jgi.doe.gov	1	permission granted by Larry Smart and the Salix purpurea Genome Sequencing Project
Solanum lycopersicum L.	Tomato Genome 2012	AM (Wang & Qiu 2006)	Tomato; perennial vines that are not frost-tolerant, so usually grown as annuals.	E	W	-	https://phytozome.jgi.doe.gov	iTAG2.4	none
Theobroma cacao L.	Motamayor et al. 2013	AM (Wang & Qiu 2006)	Cacao tree	E	W	-	https://phytozome.jgi.doe.gov	1.1	none
Vitis vinifera L.	Jaillon et al. 2007	AM (Wang & Qiu 2006)	Grapevine	E	W	-	https://phytozome.jgi.doe.gov	1	none

## Sheet: Table S2 family totals
ID	category	Spirodela polyrhiza	Zostera marina	Amaranthus hypochondriacus	Arabidopsis thaliana	Beta vulgaris	Brassica oleracea	Capsella rubella	Ananas comosus	Brachypodium distachyon	Hordeum vulgare	Musa acuminata	Oryza sativa japonica	Sorghum bicolor	Zea mays	Cicer arietinum	Cucumis sativus	Daucus carota	Glycine max	Helianthus annuus	Lactuca sativa	Linum usitatissimum	Medicago truncatula	Mimulus guttatus	Phaseolus vulgaris	Trifolium pratense	Solanum lycopersicum	Lotus japonicus	Citrus sinensis	Malus domestica	Manihot esculenta	Olea europaea	Prunus persica	Theobroma cacao	Vitis vinifera	Eucalyptus grandis	Fagus sylvatica	Populus trichocarpa	Quercus robur	Salix purpurea
PF00931	NB-ARC domain	70	38	119	160	123	114	116	152	308	363	95	445	300	134	99	58	137	422	293	345	157	761	296	310	388	235	253	440	930	232	276	355	254	289	683	847	500	776	364
a_LRR-RLK	Leucine-rich repeat receptor like kinase (curated for this paper; not a Pfam category)	133	141	147	206	156	155	192	137	224	217	195	259	232	201	160	160	226	432	329	249	309	325	228	221	213	212	186	253	390	299	228	237	209	170	488	279	351	249	334
a_soluble_kinase	Soluble kinase (curated for this paper; not a Pfam category)	410	373	442	463	391	669	493	426	544	695	865	590	524	871	478	360	579	1010	1380	882	866	661	547	497	610	600	668	557	1401	651	839	448	434	506	897	1038	780	671	733
a_RLP	Receptor like protein (curated for this paper; not a Pfam category)	41	17	73	59	39	33	68	76	47	94	94	105	62	43	28	38	103	221	205	145	84	193	42	104	144	70	75	171	309	148	78	139	153	94	260	271	187	310	163
PF00004	ATPase family associated with various cellular activities (AAA)	52	53	60	78	62	81	79	77	83	101	87	79	76	94	55	69	70	129	145	89	122	107	76	68	106	73	100	74	166	78	103	73	81	82	117	170	116	110	93
PF00005	ABC transporter	83	105	104	119	117	129	113	101	124	154	138	125	134	139	122	99	166	239	235	160	205	199	119	143	173	143	156	119	214	132	149	136	123	153	193	192	178	143	158
PF00009	Elongation factor Tu GTP binding domain	13	26	20	20	25	24	18	19	24	27	26	26	27	37	34	16	30	36	24	18	34	57	19	18	43	20	29	16	47	21	30	21	20	17	19	26	32	17	31
PF00010	Helix-loop-helix DNA-binding domain	81	91	92	135	98	190	128	101	129	131	254	135	150	157	119	112	150	309	189	135	164	161	116	158	129	140	135	100	190	155	205	110	102	102	125	97	174	67	193
PF00011	Hsp20/alpha crystallin family	33	11	36	26	41	35	28	34	32	40	29	38	44	40	31	35	31	86	57	46	44	56	48	44	45	44	31	53	110	64	49	41	41	42	54	75	63	62	65
PF00012	Hsp70 protein	24	34	17	19	22	29	17	28	29	50	42	32	32	54	33	13	62	51	102	98	75	110	31	25	56	25	96	25	89	22	41	34	18	25	18	66	35	44	33
PF00013	KH domain	22	21	29	24	30	32	24	23	29	32	37	25	30	53	40	23	32	63	43	58	46	35	25	30	34	39	36	23	63	38	50	23	25	29	24	44	44	26	46
PF00022	Actin	14	19	19	20	19	28	20	15	17	20	39	17	18	46	22	16	17	44	27	24	29	21	22	24	24	29	27	16	50	21	27	14	16	17	18	16	24	13	23
PF00025	ADP-ribosylation factor family	38	45	37	63	52	82	63	46	49	40	88	45	48	48	51	44	43	107	94	67	85	62	52	56	47	63	64	40	78	81	67	45	46	43	57	41	73	26	80
PF00026	Eukaryotic aspartyl protease	33	25	28	34	32	44	40	56	44	59	45	70	58	62	42	31	47	85	38	36	56	44	44	48	43	39	48	33	15	43	47	40	39	24	49	37	46	27	42
PF00027	Cyclic nucleotide-binding domain	11	14	17	25	32	21	23	17	18	20	35	20	22	25	24	18	31	41	38	32	40	24	25	21	22	25	20	20	51	29	25	29	17	21	28	32	27	20	28
PF00043	Glutathione S-transferase, C-terminal domain	12	22	16	21	24	21	24	27	45	51	21	38	35	25	23	24	26	57	39	25	46	39	15	27	34	39	27	26	47	39	25	37	33	37	70	63	34	45	34
PF00046	Homeobox domain	44	59	48	71	45	87	72	49	64	67	132	67	64	88	70	58	77	158	106	66	102	86	73	84	70	83	69	51	121	86	136	49	50	52	58	61	93	35	102
PF00060	Ligand-gated ion channel	13	9	16	19	17	12	19	8	18	27	19	19	23	16	10	26	28	36	53	41	22	19	40	16	21	13	14	21	47	16	33	38	27	29	60	76	62	41	52
PF00067	Cytochrome P450	153	110	196	249	201	274	238	182	264	394	239	362	350	312	208	222	316	442	607	426	443	426	346	273	425	255	364	305	612	342	350	295	301	321	571	515	416	380	363
PF00070	Pyridine nucleotide-disulphide oxidoreductase	14	16	16	23	17	21	24	20	22	18	20	22	24	22	21	19	24	37	26	23	37	21	24	21	19	21	18	16	26	21	25	17	17	14	18	18	23	19	24
PF00071	Ras family	8	10	15	16	12	26	13	15	11	25	28	16	15	60	13	11	31	33	41	33	33	31	17	14	25	17	30	15	75	25	52	12	14	25	18	31	19	15	20
PF00072	Response regulator receiver domain	26	27	33	42	46	62	42	33	47	51	62	41	50	46	51	33	70	103	52	41	75	76	52	52	67	53	48	35	72	57	64	35	39	42	41	42	71	32	77
PF00076	RNA recognition motif. (a.k.a. RRM, RBD, or RNP domain)	184	201	193	233	218	291	226	212	235	211	328	230	234	299	208	163	293	477	351	320	373	243	222	252	231	243	257	186	424	258	285	201	214	196	194	213	305	146	321
PF00078	Reverse transcriptase (RNA-dependent DNA polymerase)	2	1	5	4	17	51	1	4	1	5	0	29	3	129	11	85	5	7	227	3	1	0	2	1	158	21	9	0	1	5	128	27	157	3	0	4637	5	7	3
PF00082	Subtilase family	58	34	34	56	43	51	54	54	64	75	74	61	55	65	84	44	63	121	90	58	126	109	104	67	99	90	78	61	140	72	68	67	61	86	73	116	85	95	59
PF00083	Sugar (and other) transporter	22	24	42	27	35	50	26	20	35	50	50	39	38	51	46	16	48	72	48	36	75	55	31	45	88	45	69	37	115	27	42	28	32	29	63	77	50	42	31
PF00085	Thioredoxin	40	42	53	64	46	69	65	49	51	60	75	52	54	76	45	44	62	105	65	68	91	58	61	55	53	54	52	37	122	71	63	48	43	48	47	39	56	35	64
PF00091	Tubulin/FtsZ family, GTPase domain	20	20	21	20	15	32	19	17	18	19	36	16	18	52	19	16	16	44	45	29	28	23	21	19	24	20	19	20	54	24	41	20	23	19	16	26	35	16	34
PF00097	Zinc finger, C3HC4 type (RING finger)	15	26	30	34	25	34	36	18	29	22	31	27	31	30	23	28	38	55	55	26	40	47	32	27	34	37	35	29	40	40	33	26	28	19	30	18	48	19	44
PF00098	Zinc knuckle	29	25	31	32	41	38	32	37	46	29	24	58	201	115	69	27	33	96	209	29	44	5	24	27	47	53	35	28	78	42	108	32	102	27	23	890	44	20	55
PF00106	short chain dehydrogenase	32	20	27	27	21	30	27	31	28	50	44	39	37	44	24	18	54	57	71	60	81	50	33	31	61	39	36	40	106	31	43	40	30	44	50	60	43	52	41
PF00107	Zinc-binding dehydrogenase	27	18	21	34	27	23	27	26	32	43	34	36	38	31	33	27	34	60	78	62	61	56	32	39	47	41	31	38	141	50	42	68	36	67	109	98	74	65	59
PF00112	Papain family cysteine protease	25	31	22	36	20	60	41	61	44	65	32	54	49	63	33	21	26	104	84	53	63	60	41	39	69	35	40	27	119	43	50	37	25	25	87	37	50	24	35
PF00118	TCP-1/cpn60 chaperonin family	24	32	33	23	25	40	24	31	27	36	39	32	28	42	27	21	29	51	46	45	49	26	26	22	28	27	23	26	69	30	41	22	23	25	18	28	44	25	35
PF00122	E1-E2 ATPase	32	31	38	43	42	69	46	37	43	46	64	44	51	64	47	40	74	99	76	61	77	54	51	51	44	42	56	45	112	60	78	45	43	41	79	76	78	50	61
PF00125	Core histone H2A/H2B/H3/H4	26	24	35	37	28	41	34	27	43	135	46	40	45	68	25	25	35	66	99	80	52	73	31	34	50	51	28	24	82	42	41	28	25	30	23	25	47	26	56
PF00134	Cyclin, N-terminal domain	26	33	33	50	44	66	49	30	42	44	75	45	43	71	43	42	56	103	73	55	62	58	46	51	60	54	47	44	95	52	71	41	41	41	37	45	67	40	67
PF00139	Legume lectin domain	25	17	21	54	26	41	49	28	68	81	41	95	57	49	30	26	33	90	61	38	72	81	24	53	66	26	55	44	104	53	30	41	41	38	131	111	60	105	41
PF00141	Peroxidase	50	61	104	82	113	111	89	92	154	233	121	158	154	169	82	77	89	208	139	120	149	137	92	101	148	119	100	80	189	113	108	79	84	84	109	146	126	126	119
PF00149	Calcineurin-like phosphoesterase	52	60	58	67	56	77	64	49	63	75	73	60	65	70	53	47	60	110	112	78	105	67	58	64	59	62	52	57	119	79	70	62	56	57	79	81	80	54	94
PF00153	Mitochondrial carrier protein	52	53	64	59	70	81	61	61	56	68	115	61	62	88	65	61	80	141	125	86	112	80	69	72	86	65	95	61	161	82	95	60	63	57	76	88	93	46	96
PF00155	Aminotransferase class I and II	26	26	36	34	34	44	34	23	29	30	45	32	28	61	27	32	37	71	55	42	65	44	39	38	38	42	45	34	65	42	41	32	29	45	35	39	50	23	44
PF00160	Cyclophilin type peptidyl-prolyl cis-trans isomerase/CLD	21	28	31	31	30	23	34	26	30	32	33	28	32	49	29	24	35	64	40	28	55	32	31	31	35	33	25	27	74	35	47	26	28	27	30	38	48	22	45
PF00168	C2 domain	55	76	85	101	83	109	95	77	87	101	109	87	87	96	98	74	117	196	154	112	142	128	129	105	108	105	107	71	158	105	130	88	78	82	117	129	123	83	131
PF00170	bZIP transcription factor	43	40	41	59	43	95	59	43	76	70	121	84	88	103	53	55	67	128	98	77	93	68	54	66	59	59	60	46	98	67	88	42	46	42	56	46	79	33	99
PF00171	Aldehyde dehydrogenase family	15	12	20	15	35	24	16	13	19	26	20	20	19	27	28	17	29	60	49	34	39	36	23	26	32	22	33	21	61	31	23	18	21	28	36	30	29	24	26
PF00173	Cytochrome b5-like Heme/Steroid binding domain	12	15	13	15	13	17	17	17	18	24	25	18	20	21	17	18	22	40	31	23	33	19	18	20	16	20	17	16	40	23	29	16	16	11	20	17	21	8	24
PF00176	SNF2 family N-terminal domain	15	13	18	18	26	23	18	8	26	28	27	21	20	31	17	13	35	31	25	17	32	29	15	20	25	39	39	11	4	14	33	17	17	18	18	33	26	20	22
PF00179	Ubiquitin-conjugating enzyme	36	32	37	42	36	74	47	56	52	54	88	45	48	68	37	34	58	95	75	50	72	53	48	44	51	58	43	42	117	56	87	48	40	42	41	50	68	26	74
PF00190	Cupin	17	15	36	13	58	18	13	19	22	29	26	27	7	19	19	18	15	44	34	21	49	51	29	22	44	38	20	10	47	26	15	17	24	19	33	34	25	29	19
PF00201	UDP-glucoronosyl and UDP-glucosyl transferase	50	53	50	115	122	105	119	71	165	184	72	197	197	155	127	104	121	247	275	190	203	273	145	176	174	172	155	134	304	156	189	193	156	87	374	339	218	243	216
PF00225	Kinesin motor domain	43	47	47	60	62	70	61	56	53	68	79	48	52	99	66	47	71	153	87	72	104	66	64	66	75	60	59	50	143	68	79	53	54	63	54	80	91	47	93
PF00226	DnaJ domain	73	78	80	97	80	104	99	87	91	95	123	92	103	122	84	77	114	196	146	112	164	103	112	98	90	97	93	81	186	109	134	80	89	70	87	86	126	59	138
PF00227	Proteasome subunit	16	23	29	24	19	30	24	18	22	32	32	23	25	43	21	18	28	39	37	23	36	27	19	20	24	20	22	20	52	28	30	20	20	20	19	28	34	16	44
PF00230	Major intrinsic protein	24	26	39	37	27	51	36	34	33	48	52	38	41	45	44	31	49	88	98	68	65	48	35	43	63	46	47	34	80	42	65	29	31	33	49	51	60	43	59
PF00232	Glycosyl hydrolase family 1	16	5	21	48	23	62	44	27	35	39	32	38	40	35	44	24	22	66	41	31	61	58	23	50	86	25	41	24	120	60	59	65	29	41	32	38	49	58	36
PF00234	Protease inhibitor/seed storage/LTP family	10	9	17	22	12	23	30	13	15	35	8	37	35	15	12	4	17	30	40	30	39	34	32	24	24	31	16	14	20	25	14	14	17	5	17	16	21	4	24
PF00240	Ubiquitin family	27	27	28	54	43	38	53	37	45	72	57	49	45	42	31	34	39	80	104	39	56	78	46	44	54	53	48	35	84	66	49	43	39	38	46	57	75	32	63
PF00248	Aldo/keto reductase family	13	26	26	22	30	26	21	20	24	31	34	30	42	45	38	30	35	57	74	50	40	41	22	33	48	32	48	44	101	42	49	44	37	45	95	88	40	48	30
PF00249	Myb-like DNA-binding domain	159	166	177	238	149	277	246	195	229	252	478	226	245	300	201	206	269	577	358	260	373	306	236	287	264	258	233	189	441	314	396	206	215	232	260	241	352	207	407
PF00254	FKBP-type peptidyl-prolyl cis-trans isomerase	18	26	22	22	22	23	23	21	22	18	21	29	21	24	23	20	21	42	30	28	44	33	24	22	28	24	23	20	42	24	23	20	21	23	21	25	32	16	22
PF00270	DEAD/DEAH box helicase	59	66	58	71	74	64	68	19	64	72	69	58	69	93	64	57	88	111	96	77	115	94	73	69	93	68	64	65	3	63	79	67	58	57	69	70	76	45	79
PF00271	Helicase conserved C-terminal domain	113	132	125	149	149	132	147	62	146	114	143	141	144	152	141	112	167	243	187	156	213	185	140	138	174	153	148	116	6	142	147	136	119	120	144	138	180	91	167
PF00291	Pyridoxal-phosphate dependent enzyme	14	17	17	20	15	20	19	16	19	25	20	20	20	26	21	24	14	35	38	15	29	24	17	18	27	23	26	24	48	24	29	18	15	21	22	30	24	20	30
PF00293	NUDIX domain	20	23	22	28	20	39	31	20	23	24	32	23	22	35	27	24	31	60	47	34	43	26	27	32	28	29	28	22	59	34	35	32	26	26	38	28	46	18	44
PF00294	pfkB family carbohydrate kinase	12	12	16	20	16	25	18	17	14	19	23	14	14	18	19	13	18	41	20	23	35	28	17	21	19	17	22	16	39	20	20	16	16	17	24	28	23	10	26
PF00295	Glycosyl hydrolases family 28	17	28	29	35	17	47	28	20	20	23	30	24	17	34	46	37	34	50	39	24	42	34	31	33	65	21	35	24	71	84	45	44	17	37	26	51	36	36	23
PF00300	Histidine phosphatase superfamily (branch 1)	12	16	15	21	19	27	19	16	16	18	23	19	18	23	21	15	16	38	27	18	33	24	19	20	23	17	26	15	28	20	21	17	17	15	30	16	23	11	24
PF00305	Lipoxygenase	13	6	12	6	14	9	7	14	11	18	17	17	12	17	22	30	17	55	25	21	26	40	11	33	30	29	40	16	45	18	11	14	20	15	19	34	21	12	18
PF00314	Thaumatin family	12	13	25	24	22	40	33	22	34	42	40	42	46	43	26	28	27	61	41	28	43	49	34	26	36	33	27	23	59	36	28	35	26	24	57	48	49	51	63
PF00319	SRF-type transcription factor (DNA-binding and dimerisation domain)	43	50	55	108	59	71	125	44	79	66	81	72	78	78	60	44	26	175	92	85	121	141	95	79	123	105	62	58	143	82	102	81	69	54	98	53	102	52	110
PF00320	GATA zinc finger	20	24	25	30	18	45	30	19	30	23	53	27	32	39	27	25	29	61	36	33	35	42	26	32	31	30	22	22	35	36	41	20	24	19	23	25	39	13	39
PF00332	Glycosyl hydrolases family 17	31	40	43	51	47	65	50	42	58	77	65	67	54	63	51	43	54	95	78	54	96	60	50	48	46	51	56	51	112	53	69	48	44	43	41	82	83	50	71
PF00385	Chromo (CHRromatin Organisation MOdifier) domain	15	8	11	9	18	16	11	10	8	4	7	21	9	34	15	16	12	18	21	11	15	15	12	13	36	20	21	8	14	16	18	8	49	7	8	215	14	6	20
PF00394	Multicopper oxidase	21	24	29	41	34	50	44	36	44	45	53	47	46	43	36	36	52	92	77	53	87	51	41	51	42	51	47	37	76	52	66	49	47	64	115	87	83	76	79
PF00400	WD domain, G-beta repeat	157	155	164	187	174	232	184	160	175	174	243	169	169	222	191	144	203	393	268	235	310	213	188	195	199	197	191	168	375	212	227	183	177	178	197	193	249	133	235
PF00403	Heavy-metal-associated domain	29	46	43	58	49	62	57	48	67	68	103	71	75	76	58	49	59	157	92	63	93	93	64	80	82	59	68	54	118	77	74	60	58	54	99	73	115	40	133
PF00407	Pathogenesis-related protein Bet v I family	2	0	27	22	29	30	17	7	7	19	7	7	12	6	20	41	30	39	62	72	55	36	32	46	29	45	23	23	75	50	41	35	33	25	112	50	39	41	25
PF00415	Regulator of chromosome condensation (RCC1) repeat	16	24	19	24	24	28	25	22	24	25	31	25	23	29	24	22	21	54	31	25	43	29	24	29	31	24	25	23	40	29	38	21	21	21	21	28	30	15	35
PF00439	Bromodomain	18	22	25	26	23	21	25	18	22	22	33	20	23	29	25	21	32	53	44	27	39	31	25	26	27	21	25	23	50	33	35	34	24	24	24	24	39	13	37
PF00447	HSF-type DNA-binding	13	12	23	24	17	31	30	30	24	26	43	25	24	33	21	22	22	52	39	32	40	28	21	30	25	26	10	17	53	32	50	18	19	19	36	24	30	14	37
PF00450	Serine carboxypeptidase	25	25	34	54	39	42	48	34	73	73	46	59	60	70	40	28	53	88	98	81	82	75	31	45	86	61	55	39	75	49	83	42	51	59	105	70	61	55	54
PF00462	Glutaredoxin	26	34	50	46	40	67	49	35	40	45	56	43	46	49	50	40	62	88	90	63	62	57	44	49	49	56	45	32	85	58	69	37	30	20	44	33	56	29	59
PF00481	Protein phosphatase 2C	45	52	62	67	59	97	64	53	71	79	111	81	78	129	72	51	94	146	115	96	123	84	67	72	92	87	77	56	154	92	108	60	57	64	63	73	106	51	107
PF00497	Bacterial extracellular solute-binding proteins, family 3	13	9	14	20	19	12	19	8	17	26	19	21	23	16	11	28	30	35	51	41	23	19	37	16	20	13	13	21	46	15	33	36	26	28	57	82	59	40	50
PF00501	AMP-binding enzyme	30	34	39	45	48	48	47	50	48	58	60	47	54	59	51	43	62	93	85	72	80	64	48	48	67	60	73	50	106	51	63	43	43	41	77	59	74	41	67
PF00504	Chlorophyll A-B binding protein	21	28	24	28	23	38	29	24	29	59	35	22	22	43	19	21	30	46	46	40	53	31	40	35	27	38	18	20	67	25	34	27	19	23	31	26	40	21	34
PF00514	Armadillo/beta-catenin-like repeat	34	33	57	54	42	53	59	41	41	42	71	44	39	57	52	40	61	108	72	76	79	63	50	53	56	49	61	54	97	74	86	46	46	43	55	53	68	30	76
PF00515	Tetratricopeptide repeat	18	16	18	27	32	23	26	18	20	21	27	21	22	26	25	18	30	67	36	32	39	24	28	33	31	27	34	23	44	26	32	20	35	23	21	26	40	23	45
PF00520	Ion transport protein	12	14	14	21	21	18	22	13	20	22	24	23	21	26	21	18	38	45	33	29	35	26	19	25	29	24	20	27	64	29	24	51	17	19	39	36	24	46	35
PF00534	Glycosyl transferases group 1	18	34	25	27	28	22	28	31	33	30	41	33	31	39	34	19	31	60	37	30	53	37	27	28	28	29	40	30	64	34	36	31	27	31	35	36	42	19	38
PF00544	Pectate lyase	9	16	19	26	13	21	25	14	7	13	19	11	10	12	29	17	30	37	41	23	39	35	22	26	27	23	15	15	43	30	28	20	15	17	18	18	31	11	26
PF00561	alpha/beta hydrolase fold	14	21	23	27	22	29	27	28	27	30	28	22	30	32	31	25	39	50	52	49	51	41	27	33	36	30	42	33	67	46	41	30	30	26	51	50	42	35	30
PF00564	PB1 domain	22	25	32	38	27	46	40	29	33	38	53	30	30	44	34	25	63	72	101	53	62	52	45	36	36	34	38	32	68	42	59	33	31	22	30	31	52	18	63
PF00566	Rab-GTPase-TBC domain	14	22	18	23	18	28	21	20	20	16	31	19	20	25	19	13	19	35	27	23	32	20	20	18	19	22	17	14	33	23	23	15	14	16	16	15	26	9	27
PF00571	CBS domain	23	29	26	27	26	31	26	30	33	30	56	31	32	40	29	23	33	54	41	36	47	34	25	30	30	31	33	22	50	33	33	26	23	24	27	21	38	18	39
PF00582	Universal stress protein family	27	30	31	41	39	54	44	32	37	46	60	46	42	41	30	34	34	74	43	31	65	41	41	40	37	44	31	31	81	44	48	43	37	36	41	48	66	28	61
PF00583	Acetyltransferase (GNAT) family	18	24	21	26	29	28	27	31	26	26	32	27	28	27	20	24	27	53	31	25	39	27	25	32	24	35	23	24	50	30	26	24	21	23	23	22	43	13	39
PF00612	IQ calmodulin-binding motif	30	42	40	56	40	64	55	46	48	43	83	47	47	65	44	42	61	111	81	58	71	54	55	63	57	52	43	40	79	60	66	39	37	43	48	44	71	29	62
PF00627	UBA/TS-N domain	16	13	17	20	23	19	19	16	18	18	30	19	18	23	18	17	19	39	35	23	28	20	19	19	15	17	18	13	38	24	30	17	17	17	17	17	32	14	25
PF00628	PHD-finger	31	37	49	47	47	50	43	48	53	50	65	45	56	57	47	39	64	98	72	51	75	61	57	53	62	55	52	41	67	56	63	43	42	41	48	41	71	32	74
PF00642	Zinc finger C-x8-C-x5-C-x3-H type (and similar)	34	38	53	50	58	57	46	39	46	32	72	49	42	55	42	40	52	95	66	51	67	52	51	45	44	46	56	37	120	58	61	50	44	43	43	41	59	38	62
PF00643	B-box zinc finger	16	13	18	26	15	31	26	14	20	12	41	20	23	25	17	20	25	44	37	24	27	23	25	25	26	29	26	16	54	32	38	20	18	13	16	25	40	17	39
PF00646	F-box domain	59	67	105	516	175	268	666	75	325	201	93	349	303	90	111	86	215	305	595	326	240	811	474	135	246	192	346	207	353	152	161	218	182	71	193	396	187	302	170
PF00650	CRAL/TRIO domain	20	21	21	24	18	32	26	20	25	35	47	26	33	66	25	24	33	63	41	29	51	33	29	32	31	28	36	19	54	33	42	25	20	24	25	26	40	20	46
PF00651	BTB/POZ domain	33	34	31	63	39	62	62	50	168	106	71	146	149	74	43	33	59	102	75	51	81	51	45	51	43	50	74	56	91	60	62	59	44	45	55	37	71	30	70
PF00657	GDSL-like Lipase/Acylhydrolase	39	38	68	110	88	103	97	72	114	134	90	112	128	109	80	73	105	195	151	122	144	152	87	101	106	99	85	68	146	104	84	98	91	94	117	107	137	115	121
PF00664	ABC transporter transmembrane region	27	34	42	43	44	49	39	36	53	58	51	45	46	52	52	35	68	95	100	56	74	91	44	58	88	49	69	44	88	47	63	49	43	53	83	85	74	51	58
PF00665	Integrase core domain	3	0	3	0	9	133	0	0	0	0	1	20	1	102	116	19	1	1	262	1	0	0	0	0	38	35	8	0	0	3	113	0	131	5	0	3437	1	1	0
PF00689	Cation transporting ATPase, C-terminus	11	8	18	15	15	29	12	12	14	14	22	14	16	24	15	10	26	31	23	22	23	20	16	15	22	18	18	21	38	22	44	21	19	22	47	46	30	6	23
PF00690	Cation transporter/ATPase, N-terminus	16	16	18	27	21	37	23	20	24	22	36	21	30	33	25	19	36	55	34	28	41	32	28	28	25	21	22	23	52	33	39	28	25	27	47	40	38	30	30
PF00702	haloacid dehalogenase-like hydrolase	12	13	16	19	18	41	22	18	20	21	38	24	23	33	23	17	34	45	32	22	47	25	19	23	20	15	31	26	61	30	39	20	18	26	44	41	35	33	23
PF00704	Glycosyl hydrolases family 18	3	4	10	11	16	4	7	11	19	21	11	34	28	19	22	13	22	44	35	21	33	48	12	20	24	13	20	22	44	20	23	23	30	20	41	41	27	34	37
PF00722	Glycosyl hydrolases family 16	12	24	36	33	32	39	35	30	32	45	56	31	35	34	37	30	37	77	71	42	68	43	52	34	58	38	24	30	53	38	58	28	36	38	40	48	43	38	47
PF00759	Glycosyl hydrolase family 9	17	24	23	26	19	36	23	23	23	34	35	25	26	33	24	19	36	40	37	23	46	29	23	24	40	24	24	24	47	23	31	21	19	21	27	30	32	18	33
PF00808	Histone-like transcription factor (CBF/NF-Y) and archaeal histone	23	34	23	27	20	34	25	20	33	30	32	27	27	30	28	23	36	65	41	27	47	34	76	35	41	48	29	19	58	32	35	23	24	21	24	33	39	17	38
PF00847	AP2 domain	81	101	112	141	89	182	146	99	161	144	272	156	171	161	145	141	205	354	292	216	230	209	142	180	162	164	138	119	258	193	252	124	119	97	152	151	209	107	224
PF00854	POT family	32	23	42	41	40	58	41	32	66	81	58	83	74	69	52	43	74	107	110	53	76	76	60	64	98	73	91	43	133	53	85	49	56	42	59	105	62	64	44
PF00856	SET domain	29	37	41	48	49	33	46	34	49	46	38	41	48	44	46	33	53	94	51	44	69	74	46	48	50	53	51	35	63	48	55	43	41	43	50	32	57	26	61
PF00891	O-methyltransferase	6	21	18	17	29	28	16	18	22	43	39	42	50	30	26	16	14	55	56	23	43	62	12	38	56	24	49	66	79	41	21	38	24	44	89	56	39	33	34
PF00892	EamA-like transporter family	20	30	29	50	34	72	51	32	57	66	52	60	59	55	44	52	51	135	71	48	81	88	47	74	79	56	79	51	31	63	57	51	59	58	76	53	55	38	61
PF00917	MATH domain	7	6	10	64	8	53	55	16	47	28	11	44	53	20	11	9	19	25	29	11	21	16	110	11	28	14	17	22	63	21	22	29	15	9	50	12	27	24	23
PF00931	NB-ARC domain	70	38	119	160	123	114	116	152	308	363	95	445	300	134	99	58	137	422	293	345	157	761	296	310	388	235	253	440	930	232	276	355	254	289	683	847	500	776	364
PF00933	Glycosyl hydrolase family 3 N terminal domain	7	9	16	15	16	17	15	16	15	20	25	16	18	18	16	15	23	30	31	16	29	23	35	15	18	18	17	15	42	23	27	22	20	26	26	20	23	18	18
PF00954	S-locus glycoprotein domain	56	38	28	35	30	28	34	20	72	116	22	107	80	48	44	34	90	132	189	120	88	120	46	65	85	64	68	74	197	105	95	76	92	69	243	272	181	203	181
PF00999	Sodium/hydrogen exchanger family	19	28	32	41	25	46	38	25	29	31	40	28	27	34	38	32	42	69	32	25	64	61	35	42	52	33	41	43	92	40	35	42	35	31	30	41	45	39	34
PF01061	ABC-2 type transporter	39	41	33	42	34	50	40	38	41	49	53	50	54	51	46	37	75	102	100	75	83	63	44	62	55	58	50	62	65	57	48	54	52	72	86	73	71	64	65
PF01073	3-beta hydroxysteroid dehydrogenase/isomerase family	19	30	21	21	14	26	21	18	28	29	32	28	30	26	19	23	25	51	40	39	52	18	19	27	25	31	25	24	61	31	35	34	24	15	26	32	44	22	43
PF01095	Pectinesterase	34	62	52	67	41	91	77	43	31	40	66	44	43	52	90	53	97	127	86	62	109	112	79	73	103	79	84	56	122	89	71	69	45	50	34	83	90	71	84
PF01190	Pollen proteins Ole e I like	13	16	22	29	20	37	29	17	27	30	21	46	30	28	19	22	30	43	38	29	40	43	18	29	28	22	21	19	49	26	49	25	23	18	19	22	31	21	43
PF01301	Glycosyl hydrolases family 35	10	19	12	15	8	23	14	11	15	17	24	14	11	17	17	22	23	40	26	20	38	23	22	20	26	13	24	19	36	27	16	15	19	24	23	23	21	14	24
PF01344	Kelch motif	27	25	26	102	26	95	129	33	26	33	52	35	36	38	29	23	28	74	78	33	40	39	28	34	41	33	35	30	61	41	49	31	32	29	37	38	43	35	44
PF01357	Pollen allergen	13	17	18	35	31	41	38	35	66	92	55	73	91	92	40	35	33	79	54	35	66	45	37	38	44	39	35	31	66	42	37	26	29	29	43	32	39	21	44
PF01370	NAD dependent epimerase/dehydratase family	28	26	37	41	36	42	43	40	47	82	51	64	74	62	39	35	60	72	90	48	66	62	47	60	47	45	43	40	110	63	48	44	52	75	85	62	73	55	71
PF01397	Terpene synthase, N-terminal domain	11	2	25	33	18	21	34	15	23	33	39	47	40	35	23	24	25	31	82	50	43	42	52	35	25	37	22	45	63	44	60	40	34	69	77	69	46	52	49
PF01399	PCI domain	12	31	19	18	15	26	21	17	23	28	30	21	21	30	19	17	22	42	34	24	38	26	18	22	26	22	18	15	54	30	20	17	16	17	16	23	36	16	32
PF01423	LSM domain	19	22	28	26	22	39	25	22	24	18	36	22	23	33	21	18	23	43	35	26	40	30	30	24	29	26	26	20	40	33	29	24	19	23	24	22	30	13	34
PF01453	D-mannose binding lectin	82	47	44	47	47	40	43	39	87	136	45	131	94	70	47	51	105	165	242	146	109	169	58	86	112	93	69	113	285	114	120	120	112	58	297	383	228	274	210
PF01476	LysM domain	9	4	20	10	15	4	10	17	11	11	19	16	27	17	20	11	28	43	25	26	36	28	22	21	22	19	21	25	44	22	33	24	22	13	26	26	33	17	25
PF01485	IBR domain, a half RING-finger domain	8	8	8	39	15	26	43	12	23	25	15	27	27	22	11	12	30	28	38	19	24	43	34	12	37	23	22	21	33	24	15	20	18	12	21	24	22	14	22
PF01486	K-box region	18	22	20	40	46	55	41	32	35	36	62	38	37	55	33	30	43	93	61	49	55	42	46	42	38	40	30	36	80	48	45	33	34	39	51	18	58	19	60
PF01490	Transmembrane amino acid transporter protein	33	38	48	38	36	55	44	34	49	63	65	59	57	75	65	33	57	118	91	57	82	86	45	59	77	49	75	38	96	55	70	48	41	63	86	59	71	49	74
PF01501	Glycosyl transferase family 8	31	37	36	40	28	52	40	47	34	35	61	38	34	49	38	33	41	80	61	44	58	48	45	42	38	42	42	29	78	49	65	32	32	37	52	39	52	38	57
PF01529	DHHC palmitoyltransferase	19	30	22	24	20	31	24	25	30	32	40	31	28	37	22	19	24	44	39	31	43	23	23	22	22	25	18	23	37	33	37	21	25	25	21	15	41	14	39
PF01535	PPR repeat	485	401	337	366	369	287	365	459	399	440	429	400	395	421	532	379	374	701	499	442	695	492	461	425	476	393	554	395	988	436	428	476	424	413	503	636	493	418	480
PF01553	Acyltransferase	21	19	19	19	23	27	20	20	24	21	27	27	26	23	22	19	31	49	36	29	38	24	25	25	21	19	22	19	38	25	27	21	24	13	28	24	27	19	27
PF01554	MatE	29	34	43	57	50	89	62	46	50	63	51	54	56	57	48	46	53	117	73	58	98	72	64	59	67	77	72	52	120	67	69	60	61	69	93	79	71	56	69
PF01556	DnaJ C terminal domain	13	16	18	20	19	25	20	21	19	21	31	20	20	44	17	16	23	50	26	21	40	24	22	23	19	22	25	16	42	23	24	19	19	14	18	30	40	15	29
PF01565	FAD binding domain	18	20	27	44	33	42	44	15	39	50	30	36	35	32	32	37	78	81	71	50	60	48	42	58	30	44	43	41	37	35	52	53	46	29	52	67	85	37	66
PF01582	TIR domain	0	0	1	28	0	57	34	1	1	1	1	2	3	2	6	3	2	45	14	27	51	86	2	38	48	9	52	31	136	5	2	22	6	13	128	50	53	42	21
PF01657	Salt stress response/antifungal	35	27	58	96	66	78	112	38	63	64	35	78	60	47	36	42	45	140	138	71	114	90	49	85	75	37	62	53	136	55	49	60	54	41	204	138	106	123	80
PF01734	Patatin-like phospholipase	13	7	13	13	6	19	12	13	19	22	18	19	26	16	14	18	20	29	37	27	14	21	15	22	20	18	15	11	53	19	19	23	20	29	45	36	49	13	44
PF01762	Galactosyltransferase	16	24	19	17	18	26	19	23	28	28	26	29	24	38	18	18	24	38	27	18	38	17	20	24	19	19	23	18	29	27	22	19	19	19	15	21	27	15	27
PF01764	Lipase (class 3)	24	29	40	43	30	52	47	35	43	54	47	51	58	69	32	34	53	85	62	55	61	44	32	47	33	56	38	35	81	53	54	40	42	46	80	56	59	36	65
PF01852	START domain	16	21	21	35	20	49	35	21	28	29	47	27	38	31	36	23	45	66	59	29	48	39	37	34	32	56	33	22	53	32	33	26	24	23	26	24	41	15	42
PF01915	Glycosyl hydrolase family 3 C-terminal domain	7	9	16	16	15	15	15	14	15	20	24	16	20	16	15	15	21	30	29	16	31	24	33	16	18	18	21	15	45	21	29	19	20	24	25	28	23	14	21
PF01926	50S ribosome-binding GTPase	42	41	36	58	51	56	52	45	50	49	46	45	44	47	37	49	43	87	67	48	78	53	63	50	51	54	48	51	76	55	42	41	41	42	49	40	54	29	60
PF02181	Formin Homology 2 Domain	10	11	14	21	13	24	16	19	16	16	26	16	18	34	20	13	23	37	44	40	32	19	18	18	18	20	19	13	38	21	21	12	12	12	14	15	22	8	20
PF02183	Homeobox associated leucine zipper	9	13	12	21	15	26	23	16	21	19	56	25	23	33	22	20	32	55	34	23	33	27	19	31	26	27	22	17	45	34	45	18	17	17	24	20	33	12	35
PF02225	PA domain	45	31	26	46	31	38	45	45	57	58	43	50	46	56	56	35	50	97	56	47	90	67	77	50	50	63	46	41	77	58	52	48	37	46	67	38	63	27	57
PF02298	Plastocyanin-like domain	21	22	34	42	34	54	58	44	71	75	56	59	68	57	40	47	50	91	111	69	88	82	57	53	56	46	42	42	136	57	70	71	54	39	64	52	77	43	64
PF02309	AUX/IAA family	28	23	39	46	28	58	43	33	42	44	80	46	42	65	36	39	43	98	64	46	55	39	36	47	41	38	45	31	65	56	63	35	34	36	36	37	61	33	59
PF02358	Trehalose-phosphatase	14	14	15	20	13	22	19	16	19	25	31	25	22	31	18	13	36	43	37	21	25	20	16	21	24	18	24	15	36	20	26	13	12	15	15	18	22	12	23
PF02362	B3 DNA binding domain	39	49	64	92	70	96	89	51	81	113	105	85	88	84	51	53	110	131	105	74	143	127	70	72	111	97	85	64	119	99	133	89	93	47	98	80	154	89	148
PF02365	No apical meristem (NAM) protein	53	61	42	112	58	166	110	73	133	135	168	135	130	130	72	81	95	179	155	100	189	97	97	91	94	96	88	107	246	111	184	115	106	71	162	147	168	69	175
PF02453	Reticulon	14	16	16	23	14	30	23	17	20	21	32	20	20	28	15	17	20	41	33	25	35	20	17	20	21	21	16	16	25	22	30	17	17	15	24	12	27	10	30
PF02458	Transferase family	53	28	66	63	65	83	71	89	99	143	75	134	96	105	67	57	129	152	215	105	177	166	119	94	129	101	108	105	225	86	88	86	97	68	180	168	148	94	123
PF02469	Fasciclin domain	10	19	16	19	14	32	22	14	24	26	25	25	27	26	28	18	22	65	30	25	42	37	22	40	37	20	25	18	30	32	27	27	15	14	18	34	50	30	49
PF02485	Core-2/I-Branching enzyme	22	37	28	33	25	48	31	34	32	40	45	31	35	48	22	28	45	62	55	38	54	32	27	30	37	33	37	24	53	29	44	28	25	26	23	36	41	27	39
PF02518	Histidine kinase-, DNA gyrase B-, and HSP90-like ATPase	20	16	24	25	26	27	26	24	24	20	35	23	24	42	27	24	40	55	44	35	51	28	39	30	28	26	33	23	57	33	32	25	24	25	32	24	39	27	43
PF02519	Auxin responsive protein	54	38	77	78	48	121	81	59	61	88	56	61	76	82	55	74	57	252	204	101	133	142	144	85	68	106	75	71	99	133	70	80	83	55	93	65	105	61	113
PF02536	mTERF	25	28	24	35	28	35	36	24	40	52	31	33	36	29	52	50	33	57	32	31	54	60	50	35	44	30	42	35	59	46	37	40	37	25	40	56	56	38	58
PF02701	Dof domain, zinc finger	26	27	30	36	22	59	35	26	29	25	74	30	30	39	34	36	42	79	46	38	43	42	28	41	36	33	31	24	60	44	53	25	24	22	26	27	45	14	52
PF02705	K+ potassium transporter	13	12	19	13	16	25	13	19	27	33	26	27	29	38	16	15	16	39	28	21	26	25	17	20	27	23	25	18	45	24	28	17	19	23	30	30	34	22	29
PF02798	Glutathione S-transferase, N-terminal domain	10	17	18	26	24	24	23	23	27	32	23	30	27	19	24	19	24	60	49	36	30	44	21	32	37	36	34	22	43	41	31	39	35	34	55	59	45	56	41
PF02902	Ulp1 protease family, C-terminal catalytic domain	6	18	16	15	14	49	29	22	55	21	9	409	54	76	199	7	48	22	37	89	21	48	10	8	30	159	22	19	16	14	321	80	35	55	6	72	17	11	12
PF02984	Cyclin, C-terminal domain	13	24	19	31	26	44	31	20	25	36	54	33	29	40	31	26	39	70	44	32	40	43	27	35	45	33	34	27	66	36	50	26	29	26	27	37	47	28	52
PF03000	NPH3 family	22	20	31	33	24	38	33	22	27	30	45	35	27	38	32	26	40	77	57	38	49	32	25	37	36	31	42	25	72	38	51	25	25	26	28	31	43	18	46
PF03004	Plant transposase (Ptta/En/Spm family)	0	1	31	3	19	29	0	30	13	6	0	52	16	39	226	0	22	8	60	57	34	1	4	17	43	24	13	4	34	3	17	5	8	2	0	83	2	0	0
PF03016	Exostosin family	31	52	40	39	35	48	40	28	34	53	41	40	39	52	37	31	45	85	54	47	69	48	44	41	48	47	50	34	88	48	62	47	47	35	42	62	67	37	66
PF03018	Dirigent-like protein	23	25	22	26	25	30	21	20	54	66	23	60	52	45	24	22	31	53	40	40	44	45	32	39	45	30	44	32	62	29	36	30	36	17	52	41	40	43	45
PF03031	NLI interacting factor-like phosphatase	13	11	26	27	26	28	26	13	18	18	20	21	22	20	14	15	18	31	35	23	34	30	16	16	26	18	21	24	41	18	31	16	16	17	18	26	27	19	27
PF03080	Neprosin	7	10	20	48	20	53	67	38	27	40	26	39	17	19	40	13	12	26	38	14	27	48	11	20	56	25	19	12	17	13	12	11	12	23	29	31	16	40	15
PF03081	Exo70 exocyst complex subunit	18	32	15	23	12	32	21	14	27	33	28	48	35	39	23	18	27	55	33	27	37	38	21	22	24	22	22	16	48	25	36	15	15	14	19	18	31	18	25
PF03083	Sugar efflux transporter for intercellular exchange	8	8	20	17	16	22	21	17	21	27	26	21	23	28	24	18	32	53	42	21	34	27	34	24	44	32	16	17	38	28	27	19	21	16	52	8	28	18	31
PF03087	Arabidopsis protein of unknown function	3	7	20	18	23	22	22	9	30	33	11	36	39	5	12	21	19	65	28	26	44	33	26	23	34	16	31	13	21	39	17	21	22	16	43	39	38	13	22
PF03094	Mlo family	11	13	14	15	16	19	16	9	12	16	26	12	14	19	14	14	18	42	32	27	30	16	23	22	31	17	27	17	52	19	22	21	18	19	30	26	29	27	31
PF03101	FAR1 DNA-binding domain	14	119	26	17	23	5	20	23	123	107	6	74	49	16	6	21	7	77	42	6	5	70	32	27	105	28	32	40	71	36	15	57	37	19	39	296	52	35	52
PF03106	WRKY DNA -binding domain	43	44	52	72	49	102	74	56	89	103	153	101	97	124	67	62	69	185	117	76	108	108	65	91	96	81	82	52	140	101	144	58	59	59	79	63	105	42	111
PF03110	SBP domain	16	13	16	17	13	22	15	16	17	16	58	19	19	36	19	15	21	46	25	27	32	24	16	23	22	17	20	15	41	21	42	17	17	19	16	20	29	11	30
PF03140	Plant protein of unknown function	20	67	25	26	22	19	23	50	56	58	17	72	41	35	13	24	23	70	94	59	37	94	35	36	60	24	21	83	106	46	84	86	61	16	189	132	146	101	197
PF03141	Putative S-adenosyl-L-methionine-dependent methyltransferase	26	33	37	34	32	47	35	34	25	24	44	28	25	50	36	21	38	75	54	50	73	39	29	45	44	39	44	31	70	38	56	29	26	25	32	38	49	24	50
PF03144	Elongation factor Tu domain 2	17	21	23	26	24	29	23	19	23	27	21	21	21	30	25	15	29	41	27	20	33	47	22	22	26	23	28	14	43	23	23	20	18	11	19	17	34	19	34
PF03151	Triose-phosphate Transporter family	23	30	27	31	27	45	28	25	33	34	49	35	32	47	33	30	34	62	44	32	52	33	35	31	41	31	35	25	78	34	50	29	29	26	31	28	39	19	35
PF03168	Late embryogenesis abundant protein	36	41	31	46	33	59	47	41	62	60	54	66	61	61	47	45	57	105	64	52	87	72	52	55	58	37	55	39	98	63	64	68	50	23	80	61	66	51	66
PF03169	OPT oligopeptide transporter protein	12	10	11	18	14	27	16	17	30	38	33	28	30	34	16	20	26	35	33	23	51	26	22	24	49	24	27	23	53	22	22	18	15	26	44	45	34	25	34
PF03171	2OG-Fe(II) oxygenase superfamily	42	45	80	108	101	113	118	66	90	133	107	98	115	99	109	82	135	250	201	141	186	198	104	132	136	168	161	128	262	149	155	140	122	144	224	150	150	122	157
PF03195	Lateral organ boundaries (LOB) domain	33	25	33	43	23	42	46	33	28	32	72	36	34	48	43	47	55	91	65	45	59	61	65	48	62	47	45	34	80	56	74	42	35	44	37	41	58	28	59
PF03330	Lytic transglycolase	13	18	21	37	35	39	40	37	60	75	62	61	82	75	36	37	36	86	77	47	83	43	42	40	45	42	45	38	73	52	52	33	38	40	49	46	51	36	54
PF03372	Endonuclease/Exonuclease/phosphatase family	16	24	25	32	30	42	30	35	97	25	51	36	39	52	32	32	40	105	61	31	52	77	31	37	57	32	40	26	0	47	53	31	56	29	34	953	51	19	49
PF03478	Protein of unknown function (DUF295)	3	0	10	59	27	30	72	14	114	44	9	151	85	46	8	10	31	7	9	4	20	66	42	2	32	21	32	15	54	15	13	48	31	0	57	66	14	37	12
PF03479	Domain of unknown function (DUF296)	19	22	23	31	19	40	31	21	28	32	53	28	26	34	38	29	50	77	44	34	36	55	34	41	42	32	35	20	54	42	53	22	21	16	25	26	38	16	47
PF03492	SAM dependent carboxyl methyltransferase	8	3	17	25	19	16	21	14	14	22	21	41	19	14	10	13	19	32	39	13	19	24	20	18	39	23	18	31	70	23	19	30	36	40	49	39	31	35	24
PF03514	GRAS domain family	20	26	32	34	28	39	35	43	63	61	73	60	81	94	50	37	74	118	101	72	119	67	41	55	59	54	79	45	127	77	88	48	46	43	85	96	103	42	90
PF03547	Membrane transport protein	11	12	17	15	21	28	14	20	19	23	31	21	19	22	21	15	25	45	38	29	34	27	16	27	23	18	27	19	33	21	31	15	22	23	27	18	31	17	31
PF03552	Cellulose synthase	11	18	20	8	11	12	7	8	14	24	24	19	22	35	12	19	21	32	22	16	17	24	8	26	43	21	33	20	66	11	26	15	23	49	34	35	21	33	12
PF03634	TCP family transcription factor	16	14	16	24	15	30	25	9	21	20	45	21	20	35	19	27	50	56	41	39	24	21	24	27	22	36	26	16	58	36	55	20	21	15	16	24	36	13	42
PF03732	Retrotransposon gag protein	21	16	8	2	39	29	5	37	1	0	0	99	3	121	24	15	1	3	179	1	0	0	0	2	106	15	18	2	5	13	333	5	139	1	3	2582	2	1	12
PF03765	CRAL/TRIO, N-terminal domain	14	13	15	19	16	21	21	16	17	29	41	22	25	35	23	19	25	53	34	27	46	27	24	28	25	17	27	16	39	28	29	19	21	18	17	20	31	17	32
PF03822	NAF domain	17	16	22	26	18	41	26	21	30	37	45	39	33	47	24	21	17	53	33	35	40	29	22	30	27	29	28	15	52	28	34	18	18	19	25	21	31	12	35
PF03936	Terpene synthase family, metal binding domain	12	2	27	34	19	29	34	19	23	35	51	47	42	38	23	26	34	36	92	47	57	49	56	36	38	46	21	51	68	47	70	42	40	76	92	77	60	65	47
PF04043	Plant invertase/pectin methylesterase inhibitor	35	57	49	118	44	126	124	37	59	82	55	68	72	61	77	60	117	163	117	85	150	133	106	98	113	85	93	71	133	96	87	65	70	20	46	132	113	66	119
PF04116	Fatty acid hydroxylase superfamily	24	21	16	17	13	27	18	19	26	33	39	22	30	26	11	14	26	27	21	15	30	23	20	14	16	22	17	16	35	22	26	16	27	23	18	9	20	12	26
PF04398	Protein of unknown function, DUF538	25	21	26	22	19	31	22	25	35	27	30	37	53	43	19	18	25	41	52	28	45	26	25	22	23	26	23	21	48	29	28	19	21	18	28	27	33	18	33
PF04434	SWIM zinc finger	19	28	19	18	24	10	40	14	57	44	7	47	39	20	5	20	2	55	27	6	8	2	34	21	76	116	27	36	83	29	121	48	39	15	35	407	33	11	44
PF04525	LURP-one-related	15	11	9	20	12	21	18	13	17	36	26	22	29	27	10	9	18	35	53	28	30	25	15	22	15	18	17	20	30	21	20	19	17	12	13	22	31	13	31
PF04535	Domain of unknown function (DUF588)	21	20	32	39	24	57	39	23	34	39	42	39	43	44	27	31	51	83	54	50	62	41	50	39	47	45	48	30	79	47	65	38	34	29	30	28	52	17	53
PF04564	U-box domain	42	40	47	61	56	63	61	54	64	61	92	76	69	70	52	53	67	127	87	73	86	64	54	63	63	62	63	46	122	78	86	54	56	49	82	60	89	35	87
PF04570	zinc-finger of the FCS-type, C2-C2	15	15	10	18	9	31	17	18	27	30	42	30	33	36	11	16	17	40	20	17	18	21	16	19	15	16	19	14	29	20	26	14	12	11	19	12	25	8	28
PF04578	Protein of unknown function, DUF594	0	0	9	6	5	12	7	12	72	40	5	104	66	38	4	3	13	7	10	6	0	5	1	3	3	2	3	18	5	9	4	13	17	16	116	41	48	31	42
PF04749	PLAC8 family	22	15	16	20	16	25	17	13	19	28	27	25	19	17	17	12	25	37	28	28	30	22	25	18	22	22	18	16	50	25	27	25	30	20	43	17	28	15	30
PF04844	Transcriptional repressor, ovate	18	24	16	17	12	24	18	19	32	28	33	31	37	37	18	18	22	43	18	17	25	22	22	21	21	24	27	15	34	23	33	15	16	8	15	19	28	8	32
PF04851	Type III restriction enzyme, res subunit	34	45	42	51	49	45	51	12	52	28	46	48	48	46	46	36	46	93	67	48	66	53	50	52	49	52	50	37	1	59	43	45	42	44	44	39	69	24	65
PF05496	Holliday junction DNA helicase ruvB N-terminus	15	17	20	23	21	33	24	17	25	31	28	21	29	26	24	19	24	50	36	21	40	29	26	26	24	27	19	19	36	26	31	25	22	23	17	33	32	10	26
PF05553	Cotton fibre expressed protein	18	16	25	28	29	44	31	25	33	34	40	29	35	37	27	26	37	67	34	29	47	50	31	36	39	28	37	28	53	43	49	27	26	9	49	37	46	16	57
PF05678	VQ motif	19	19	24	32	22	45	34	25	37	30	44	40	39	28	24	30	40	75	20	28	42	35	36	39	34	26	30	19	49	40	59	26	25	5	27	33	52	19	54
PF05699	hAT family C-terminal dimerisation region	10	14	15	18	42	14	33	0	15	0	21	33	5	73	2	22	0	217	45	2	2	0	16	0	87	34	48	53	68	18	227	19	35	9	12	272	3	12	37
PF05739	SNARE domain	11	16	20	23	21	29	23	21	19	20	29	16	18	23	17	17	19	47	32	24	36	22	21	25	23	24	21	18	35	22	24	23	18	18	21	16	29	7	25
PF05920	Homeobox KN domain	17	19	12	21	15	21	21	20	26	18	53	26	23	30	25	21	27	64	39	24	33	23	22	33	13	22	26	18	44	29	44	20	18	22	17	15	36	12	39
PF05922	Peptidase inhibitor I9	51	32	28	54	35	47	52	47	64	66	70	60	53	57	52	39	55	108	65	50	104	95	97	59	77	82	49	50	102	68	61	61	57	70	70	82	71	58	62
PF05938	Plant self-incompatibility protein S1	0	0	6	63	4	28	96	0	0	0	0	0	0	0	5	57	10	29	25	26	86	80	124	74	66	18	8	32	25	29	28	53	12	5	30	6	27	19	25
PF05970	PIF1-like helicase	0	11	0	3	5	1	50	1	7	32	0	62	2	216	0	4	0	281	4	0	0	192	5	1	103	58	69	1	29	8	108	5	6	0	1	45	22	1	57
PF06200	tify domain	17	11	13	18	12	32	17	18	21	15	51	21	22	32	16	17	16	38	29	20	24	21	16	18	17	21	18	14	33	28	29	16	17	19	19	13	25	7	23
PF06203	CCT motif	25	19	28	40	28	54	38	33	38	27	71	40	35	53	35	30	42	68	53	40	47	36	32	41	28	30	33	28	49	46	53	27	31	27	26	28	51	21	45
PF06507	Auxin response factor	16	14	29	23	16	27	19	20	27	20	52	27	27	41	29	17	27	57	48	26	37	45	23	27	28	22	31	17	31	29	41	17	20	20	17	21	35	15	35
PF06813	Nodulin-like	15	13	22	18	21	26	16	15	14	16	15	16	19	44	14	30	21	38	29	22	31	18	15	19	21	21	36	16	42	24	27	19	18	16	29	43	26	23	19
PF06955	Xyloglucan endo-transglycosylase (XET) C-terminus	14	19	34	33	31	34	35	24	30	38	52	29	34	31	35	26	35	62	63	41	64	42	50	32	38	37	23	27	39	36	47	27	34	28	36	41	40	34	40
PF07649	C1-like	7	3	6	144	6	13	97	5	4	14	2	12	5	5	4	18	44	10	65	34	5	7	50	6	6	18	5	34	19	10	17	14	63	5	16	48	33	44	17
PF07690	Major Facilitator Superfamily	41	60	85	103	115	118	102	84	119	111	92	114	130	132	103	98	105	175	130	100	167	147	125	103	98	108	116	88	186	125	122	101	89	89	141	125	144	66	136
PF07719	Tetratricopeptide repeat	19	28	26	21	27	29	23	31	25	31	25	33	35	26	28	20	18	65	24	18	45	26	20	33	31	22	30	19	45	25	26	30	23	22	17	22	30	18	33
PF07727	Reverse transcriptase (RNA-dependent DNA polymerase)	10	2	1	4	18	48	0	2	2	0	0	6	0	47	220	90	1	4	192	0	2	2	2	1	300	34	6	1	0	2	5	0	231	3	0	3637	2	0	1
PF07728	AAA domain (dynein-related subfamily)	20	17	21	20	18	18	20	18	28	33	29	21	24	16	23	15	22	42	34	25	29	29	18	23	29	21	15	14	28	23	28	13	16	13	19	16	26	14	28
PF07731	Multicopper oxidase	23	23	38	41	35	43	43	37	47	44	54	48	46	41	36	36	48	99	78	54	87	53	40	49	43	51	46	41	76	53	63	48	48	68	110	90	85	69	83
PF07732	Multicopper oxidase	17	16	36	39	33	51	42	36	43	44	53	46	42	38	35	32	51	96	74	54	83	50	41	49	44	53	41	35	78	52	61	47	43	60	108	72	80	62	78
PF07734	F-box associated	0	0	12	155	23	59	184	0	7	1	0	7	1	1	11	10	48	26	70	53	15	185	107	6	29	33	82	40	67	30	11	48	23	4	32	106	23	65	14
PF07883	Cupin domain	11	15	29	37	29	25	32	38	37	50	26	47	59	42	21	20	13	61	47	39	56	51	53	25	36	18	29	27	20	57	40	43	30	41	86	112	68	58	40
PF07983	X8 domain	29	41	47	66	37	66	66	39	46	53	67	47	47	62	59	41	52	94	55	44	81	53	67	52	49	46	56	41	86	59	69	43	41	33	40	40	75	28	66
PF08031	Berberine and berberine like	2	1	15	27	15	24	28	3	12	27	8	12	17	12	17	23	62	49	53	37	33	32	27	37	11	25	22	30	5	18	36	36	34	15	30	38	70	26	50
PF08100	Dimerisation domain	5	18	16	16	26	27	15	18	21	41	33	36	40	26	18	15	14	48	44	21	35	57	11	34	47	15	38	38	63	35	16	32	21	13	77	38	35	22	31
PF08240	Alcohol dehydrogenase GroES-like domain	27	20	27	27	26	27	26	25	31	43	35	39	38	32	33	30	46	71	73	59	58	53	29	40	59	39	36	29	140	52	52	75	38	58	98	74	58	52	58
PF08241	Methyltransferase domain	32	29	35	43	39	44	39	34	40	42	45	39	48	50	35	32	33	69	51	46	52	43	54	43	37	37	46	34	64	46	35	32	41	37	43	42	62	48	60
PF08246	Cathepsin propeptide inhibitor domain (I29)	23	27	21	30	17	40	35	47	43	63	24	53	47	49	25	19	19	87	88	34	50	51	29	38	38	28	42	25	98	40	38	29	23	18	82	26	41	20	31
PF08268	F-box associated domain	0	0	9	112	18	77	151	4	32	8	0	26	36	3	1	10	31	2	168	46	17	12	31	9	9	25	5	20	49	12	28	34	18	4	15	116	23	111	8
PF08276	PAN-like domain	45	37	24	35	23	29	32	23	65	108	27	89	69	46	34	32	82	107	170	111	86	107	46	54	64	52	56	71	152	69	80	71	73	73	213	218	156	199	146
PF08370	Plant PDR ABC transporter associated	11	9	4	14	12	14	13	14	16	21	15	16	26	19	21	15	34	36	41	32	27	31	18	28	13	23	15	27	11	25	18	27	25	30	41	30	27	33	21
PF08387	FBD	3	11	8	117	31	47	165	8	86	63	3	72	77	15	17	2	29	42	71	44	20	223	98	35	82	17	96	35	85	19	11	41	22	7	26	60	20	68	14
PF08392	FAE1/Type III polyketide synthase-like protein	16	18	27	18	19	24	18	14	32	53	23	32	33	34	17	15	29	33	37	25	40	30	18	19	28	21	27	20	49	24	28	21	19	15	21	31	34	17	24
PF08477	Ras of Complex, Roc, domain of DAPkinase	18	17	28	21	22	33	29	19	13	22	68	17	18	30	27	20	27	49	34	29	44	21	20	23	31	23	31	21	61	36	35	16	13	28	47	43	33	19	38
PF08541	3-Oxoacyl-[acyl-carrier-protein (ACP)] synthase III C terminal	20	30	31	24	30	28	23	15	35	53	39	44	47	40	26	14	37	49	47	37	44	50	24	34	37	29	42	22	52	32	36	26	22	24	35	35	40	17	36
PF08659	KR domain	11	7	13	32	24	26	26	22	27	27	20	31	21	10	17	18	26	37	49	38	39	26	14	31	20	23	13	17	26	37	21	24	18	26	37	21	39	29	33
PF10250	GDP-fucose protein O-fucosyltransferase	29	40	38	39	30	40	37	38	31	34	49	32	30	52	36	32	53	83	68	43	70	42	36	39	41	40	42	28	86	46	52	31	33	32	41	33	51	26	49
PF10536	Plant mobile domain	1	10	7	16	28	5	15	90	3	1	2	37	3	6	154	8	18	21	6	14	76	0	10	2	31	112	78	10	94	2	114	12	28	9	5	1271	3	15	10
PF10551	MULE transposase domain	19	17	6	17	15	8	43	1	110	46	0	77	50	9	11	31	2	82	71	5	6	0	38	24	104	119	29	42	121	32	95	49	46	17	44	533	33	2	46
PF11721	Di-glucose binding within endoplasmic reticulum	43	53	27	30	25	22	33	19	21	28	25	40	22	21	29	29	38	73	82	45	39	63	30	50	50	31	29	35	98	58	36	53	52	60	96	93	116	94	96
PF11976	Ubiquitin-2 like Rad60 SUMO-like	12	11	5	25	14	27	22	8	30	36	20	23	31	14	7	12	9	29	33	7	13	29	21	17	26	18	16	19	41	25	25	22	23	13	15	22	27	13	20
PF12695	Alpha/beta hydrolase family	45	38	48	65	60	78	63	57	92	76	65	97	98	73	52	55	78	118	95	77	99	72	58	76	59	65	54	53	107	82	73	55	56	55	101	53	84	31	88
PF12697	Alpha/beta hydrolase family	22	23	35	45	29	40	46	33	46	38	41	53	46	40	29	38	38	62	50	39	74	41	33	34	31	54	26	27	64	46	46	40	36	39	65	39	57	33	52
PF12708	Pectate lyase superfamily protein	17	28	20	33	28	41	35	30	24	13	34	19	21	20	28	27	41	62	42	33	50	45	30	32	34	34	24	28	41	60	34	47	25	26	45	49	49	25	41
PF12710	haloacid dehalogenase-like hydrolase	20	26	24	28	27	37	29	25	26	25	37	24	27	31	33	22	42	63	40	36	44	38	33	35	34	30	29	19	55	31	40	30	32	20	40	29	44	20	34
PF12776	Myb/SANT-like DNA-binding domain	1	2	27	14	36	15	23	44	103	8	1	55	21	83	8	12	26	129	36	49	34	65	12	47	37	10	45	18	65	10	112	43	20	17	24	165	72	27	33
PF12796	Ankyrin repeats (3 copies)	47	53	98	77	129	78	74	58	99	102	86	125	108	82	69	74	108	173	156	130	110	109	82	93	98	84	82	124	186	113	115	123	151	140	274	189	163	161	177
PF12819	Carbohydrate-binding protein of the ER	70	19	22	59	12	36	49	10	31	42	52	48	21	22	20	27	25	47	35	25	22	40	25	37	25	14	17	28	49	23	20	29	32	28	50	56	30	54	10
PF12854	PPR repeat	86	83	39	67	56	65	58	108	75	84	64	86	83	78	63	45	53	112	80	62	99	117	70	71	74	50	98	70	138	90	64	74	60	53	77	107	64	57	74
PF12906	RING-variant domain	17	19	25	26	17	35	26	26	23	24	48	22	22	24	20	22	35	54	41	28	47	28	27	25	21	27	25	21	40	33	32	20	19	23	22	18	38	14	40
PF12937	F-box-like	32	37	44	47	43	58	78	50	150	80	57	122	106	63	38	40	60	90	78	69	70	110	94	53	58	46	59	49	100	61	61	72	45	35	50	62	81	40	62
PF13041	PPR repeat family	487	406	368	423	456	317	416	490	421	475	428	423	437	463	620	406	427	788	595	467	719	599	524	466	509	420	677	447	981	564	458	503	467	440	527	734	541	413	530
PF13178	Protein of unknown function (DUF4005)	11	16	13	21	11	30	21	23	15	14	34	16	13	18	20	18	31	46	31	23	31	22	20	23	19	20	18	18	38	30	33	18	16	14	21	20	29	15	28
PF13193	AMP-binding enzyme C-terminal domain	19	23	27	33	28	33	34	32	29	37	40	28	33	30	34	28	34	62	53	38	45	43	31	32	34	39	37	28	49	32	32	28	31	29	50	34	52	18	50
PF13202	EF hand	7	20	20	18	17	27	18	13	19	29	22	17	20	31	21	15	21	36	29	23	31	26	27	13	22	17	15	20	34	25	29	18	14	8	28	17	39	18	44
PF13410	Glutathione S-transferase, C-terminal domain	9	5	16	27	18	31	22	12	25	33	23	37	41	28	15	9	12	29	16	24	15	27	10	19	20	22	16	20	54	21	14	21	16	14	38	18	36	30	31
PF13414	TPR repeat	58	62	71	73	73	77	69	63	82	84	85	98	92	97	60	61	73	152	104	85	113	73	74	76	66	71	86	67	133	91	110	71	64	62	72	75	95	50	96
PF13417	Glutathione S-transferase, N-terminal domain	15	24	22	33	31	34	29	21	52	66	35	54	67	50	24	25	30	45	36	26	48	36	15	21	22	39	24	22	51	31	25	36	36	29	60	47	51	39	49
PF13419	Haloacid dehalogenase-like hydrolase	19	22	22	21	20	21	20	23	28	24	35	26	30	25	23	26	29	47	29	22	43	25	24	25	26	24	26	18	40	33	24	26	21	26	27	19	32	20	31
PF13423	Ubiquitin carboxyl-terminal hydrolase	20	16	21	28	26	35	25	23	31	25	31	26	25	32	26	19	28	49	36	29	39	33	26	26	26	29	26	19	41	31	36	22	21	23	25	22	36	14	38
PF13424	Tetratricopeptide repeat	15	22	17	14	18	17	13	15	13	15	20	14	14	13	20	16	24	38	27	23	29	20	17	22	21	18	28	17	27	24	23	19	19	23	16	27	28	15	27
PF13450	NAD(P)-binding Rossmann-like domain	20	17	21	21	26	19	20	21	26	26	22	29	28	24	22	20	27	34	25	19	38	27	26	25	24	25	19	28	45	29	24	20	19	19	25	25	33	15	35
PF13456	Reverse transcriptase-like	11	4	10	55	58	31	46	9	51	23	5	71	21	93	6	12	39	105	27	13	46	10	10	8	69	23	70	12	134	79	198	81	226	4	14	2908	9	21	14
PF13458	Periplasmic binding protein	15	8	11	20	14	10	19	8	14	17	13	14	21	13	8	21	24	25	28	36	18	13	32	11	15	12	12	15	36	15	27	33	19	21	53	63	47	30	45
PF13499	EF-hand domain pair	64	80	80	112	68	142	107	76	89	103	135	110	93	116	81	89	103	200	179	137	174	122	103	103	103	108	95	86	185	127	140	91	90	76	103	98	137	73	153
PF13561	Enoyl-(Acyl carrier protein) reductase	29	15	28	35	25	47	33	28	33	46	34	43	50	31	33	42	41	66	59	49	87	59	31	44	35	42	31	30	65	56	39	36	42	30	61	49	46	49	53
PF13632	Glycosyl transferase family group 2	25	18	15	30	18	24	31	29	25	26	36	25	28	37	23	26	29	50	38	30	34	27	24	25	20	26	24	19	36	34	25	26	24	25	29	26	37	20	37
PF13637	Ankyrin repeats (many copies)	10	11	22	18	20	15	18	21	14	17	16	28	27	29	15	15	23	30	29	20	31	23	21	23	23	14	17	34	30	25	37	23	30	26	63	42	37	34	42
PF13639	Ring finger domain	121	182	156	247	156	274	240	198	287	251	259	278	292	264	165	166	187	410	357	270	283	285	268	271	251	220	211	173	357	261	307	204	201	129	200	197	283	144	273
PF13676	TIR domain	1	1	2	112	6	61	63	0	1	0	1	1	0	1	22	17	9	170	90	199	108	311	0	71	146	28	147	80	302	38	8	128	17	20	298	182	170	325	110
PF13812	Pentatricopeptide repeat domain	171	85	71	71	83	69	83	156	140	122	108	147	135	131	92	76	68	163	111	85	165	109	109	108	94	78	115	92	176	94	76	100	86	74	114	113	99	85	105
PF13833	EF-hand domain pair	15	23	19	19	22	37	19	22	22	32	27	24	23	39	19	26	26	64	42	33	46	37	25	36	37	34	30	23	50	30	44	27	18	26	35	32	47	19	56
PF13837	Myb/SANT-like DNA-binding domain	25	29	30	29	28	39	29	23	31	26	55	40	32	35	32	28	38	71	44	41	54	36	36	38	34	30	32	31	69	48	47	33	32	25	25	34	57	21	55
PF13839	GDSL/SGNH-like Acyl-Esterase family found in Pmr5 and Cas1p	22	42	76	48	64	62	45	46	50	58	72	66	62	73	63	38	63	129	69	58	92	73	62	66	74	76	79	45	98	55	82	50	49	45	58	53	67	47	74
PF13857	Ankyrin repeats (many copies)	8	4	11	21	22	20	19	17	25	27	21	23	16	17	14	15	25	33	18	18	29	16	22	13	16	17	16	21	38	28	28	21	20	12	49	25	30	12	35
PF13912	C2H2-type zinc finger	23	41	26	43	20	56	41	31	46	53	62	47	49	61	32	32	51	91	66	43	52	48	36	42	54	43	39	25	63	53	89	24	25	17	37	40	48	16	50
PF13920	Zinc finger, C3HC4 type (RING finger)	41	48	45	80	48	92	75	44	64	58	100	62	66	61	56	49	65	140	98	76	92	80	77	69	80	77	65	51	92	77	96	60	60	54	62	45	92	34	109
PF13947	Wall-associated receptor kinase galacturonan-binding	40	21	45	32	58	33	29	38	89	90	57	125	90	57	19	20	32	75	107	60	40	84	83	65	75	38	45	55	77	68	59	82	65	43	125	79	113	135	133
PF13962	Domain of unknown function	9	13	41	41	63	37	47	14	62	62	22	77	55	36	29	39	48	96	137	82	38	86	37	69	65	32	46	102	112	53	96	96	104	124	269	141	115	122	151
PF13966	zinc-binding in reverse transcriptase	0	4	5	20	11	23	8	41	91	21	0	41	18	51	1	29	0	19	71	5	7	19	0	2	89	6	15	0	13	47	61	28	96	6	1	2350	2	12	1
PF13968	Domain of unknown function (DUF4220)	0	0	9	6	5	8	9	11	77	50	7	109	65	47	4	3	13	8	10	5	0	5	1	4	5	2	5	22	5	8	2	11	17	18	133	51	48	35	39
PF13976	GAG-pre-integrase domain	0	0	4	1	6	56	0	0	0	0	0	2	0	12	93	26	0	0	153	1	0	0	0	0	47	21	11	1	25	0	7	2	41	6	0	1546	1	0	1
PF14008	Iron/zinc purple acid phosphatase-like protein C	12	13	16	19	20	17	18	14	22	25	15	22	22	23	16	13	17	29	31	25	37	24	16	18	14	19	11	18	24	17	21	20	17	17	31	29	21	17	28
PF14009	Domain of unknown function (DUF4228)	22	25	25	28	21	38	28	39	38	33	49	39	36	48	31	28	46	81	50	42	47	34	36	38	34	30	38	33	53	53	57	29	30	17	44	31	60	28	60
PF14111	Domain of unknown function (DUF4283)	1	17	2	20	30	22	65	23	50	73	1	18	13	5	0	20	5	148	25	15	32	116	1	81	95	60	136	43	25	67	180	32	98	10	47	767	100	17	28
PF14144	Seed dormancy control	10	12	18	19	17	29	20	17	19	19	22	20	22	29	18	14	21	39	39	25	37	20	34	20	18	27	19	14	27	18	28	15	15	10	15	19	19	12	17
PF14215	bHLH-MYC and R2R3-MYB transcription factors N-terminal	17	17	20	22	18	25	22	15	10	10	41	19	18	16	17	15	28	46	37	23	29	21	15	26	20	22	20	17	57	30	34	25	16	19	25	26	30	14	29
PF14223	gag-polypeptide of LTR copia-type	17	2	1	3	7	20	13	8	3	3	2	26	0	101	2	14	4	87	70	7	0	0	17	4	29	29	14	13	65	30	45	19	85	7	16	1170	3	0	29
PF14226	non-haem dioxygenase in morphine synthesis N-terminal	36	36	69	95	96	94	105	50	79	111	82	86	102	80	101	75	144	235	180	149	158	194	94	121	145	143	133	116	217	141	140	128	116	115	210	145	141	118	144
PF14227	gag-polypeptide of LTR copia-type	4	2	1	4	5	13	3	10	0	0	1	6	0	4	3	16	1	23	58	0	1	0	1	3	20	11	11	11	38	7	25	15	49	6	21	560	4	3	10
PF14244	gag-polypeptide of LTR copia-type	1	0	1	0	10	1	8	6	2	0	0	1	0	3	15	21	0	55	57	7	0	0	16	2	71	9	33	17	66	62	48	31	47	7	14	986	1	0	54
PF14259	RNA recognition motif	20	15	19	19	23	24	17	31	25	22	28	31	23	34	14	11	31	30	34	25	38	20	28	16	21	24	20	13	36	25	26	22	17	13	18	22	27	12	30
PF14291	Domain of unknown function (DUF4371)	0	12	0	15	0	0	15	0	23	40	0	34	5	99	1	4	0	63	3	0	0	1	1	0	44	16	10	88	40	15	99	1	3	0	0	162	3	0	2
PF14299	Phloem protein 2	12	20	13	30	19	26	29	11	19	15	23	19	17	18	13	28	24	31	70	63	38	44	29	17	30	31	22	26	37	17	39	19	27	18	56	21	32	16	28
PF14309	Domain of unknown function (DUF4378)	15	19	21	24	19	30	24	21	24	19	44	24	23	31	22	19	34	51	36	27	39	28	22	25	25	22	20	15	32	33	35	17	17	16	19	17	26	12	29
PF14363	Domain associated at C-terminal with AAA	9	7	10	24	14	15	29	17	22	17	13	27	24	18	12	19	18	33	28	23	23	29	11	18	25	20	23	23	33	29	29	26	27	17	50	32	33	21	30
PF14365	Neprosin activation peptide	3	10	13	42	19	43	60	15	11	14	25	21	14	11	29	10	12	26	38	12	25	36	11	17	39	20	12	11	17	12	11	11	12	20	22	17	14	39	16
PF14368	Probable lipid transfer	27	33	45	67	41	71	66	54	72	83	27	70	77	46	28	34	56	113	72	56	77	68	57	66	58	45	54	43	83	56	62	43	42	35	48	48	59	43	60
PF14380	Wall-associated receptor kinase C-terminal	5	6	17	11	19	14	19	9	21	11	11	18	20	15	7	14	15	37	24	21	14	29	20	15	26	22	23	17	36	20	19	23	20	14	67	28	49	57	46
PF14392	Zinc knuckle	4	5	4	19	29	20	31	2	23	29	0	10	6	5	1	0	3	22	11	4	8	1	4	4	50	5	40	30	21	63	92	20	15	4	36	524	60	17	9
PF14416	PMR5 N terminal Domain	18	38	52	46	52	56	44	40	47	48	62	61	61	50	43	35	58	122	62	52	75	64	56	64	62	69	64	38	81	52	67	47	48	37	53	46	61	37	67
PF14432	DYW family of nucleic acid deaminases	129	93	73	90	82	38	85	128	90	94	125	92	88	82	72	102	50	186	114	105	157	121	97	119	110	97	122	101	209	108	84	135	116	157	145	156	121	106	132
PF14510	ABC-transporter extracellular N-terminal	15	8	9	15	10	16	12	14	14	14	11	12	20	21	17	14	21	31	38	30	23	32	18	26	24	23	12	19	13	26	16	24	25	28	34	26	22	30	20
PF14531	Kinase-like	41	40	38	58	39	55	56	33	56	64	53	54	56	56	53	41	26	116	84	65	66	64	54	64	55	60	57	40	72	80	61	46	51	32	54	35	71	29	75
PF14541	Xylanase inhibitor C-terminal	16	18	28	29	25	29	24	49	43	66	19	52	41	43	46	19	45	55	55	43	75	53	72	27	45	51	46	32	56	22	25	28	25	18	50	35	30	38	33
PF14543	Xylanase inhibitor N-terminal	11	15	25	26	19	29	27	40	33	65	29	40	31	34	38	23	48	57	53	43	67	40	60	22	32	43	33	35	27	22	37	28	25	21	55	46	35	31	33
PF16135	TPL-binding domain in jasmonate signalling	10	9	14	18	15	20	16	19	16	12	22	12	17	19	21	13	20	40	30	28	27	29	18	19	21	34	19	18	30	25	24	17	19	17	15	17	26	12	22
PF16656	Purple acid Phosphatase, N-terminal domain	9	15	15	20	21	22	19	17	19	26	16	22	22	17	18	14	18	29	31	24	38	22	12	19	18	18	13	21	29	18	17	20	17	19	34	30	22	16	25

## Sheet: Table S3 regression coeff
Gene family	b_woody	p	q		b_myco	p	q
Receptor-like proteins (RLPs)	20.4709	0.0460854	0.138256		72.459	0.000586041	0.000703249
Glutamate receptor-like (GLR)	1.81412	0.226939	0.272327		18.1485	5.19435e-05	0.000103887
NBS family	45.9155	0.0968806	0.193761		212.857	0.000571976	0.000857964
B-type lectin receptor kinases	13.2735	0.132671	0.199006		95.1596	2.05075e-05	6.15225e-05
Wall-associated receptor kinases (WAK/WAKL)	-2.43181	0.690353	0.690353		40.9474	1.15728e-05	6.9437e-05
PGG-ankyrins	16.0517	0.0166907	0.100144		42.9093	0.000820586	0.000820586

## Sheet: Table S4 family stats
category	ID	description	p AM>NM	q AM>NM	p ECM>AM	q ECM>AM		median NM	(median AM)/(median NM)	median AM	(median ECM)/(median AM)	median ECM
1	PF00931	NB-ARC domain	0.0003422	0.00365381	0.0009783	0.0161909		116	2.52586	293	2.33106	683
1	a_LRR-RLK	Leucine-rich repeat receptor like kinase (curated for this paper; not a Pfam category)	0.000126	0.0027804	0.003968	0.0452899		155	1.45806	226	1.47788	334
1	a_RLP	Receptor like protein (curated for this paper; not a Pfam category)	0.0006335	0.00499258	0.0007449	0.0136979		41	2.29268	94	2.76596	260
1	PF00011	Hsp20/alpha crystallin family	0.001935	0.0114372	0.001981	0.0262284		33	1.33333	44	1.43182	63
1	PF00060	Ligand-gated ion channel	0.006009	0.0233998	3.973e-05	0.00263013		16	1.375	22	2.72727	60
1	PF00107	Zinc-binding dehydrogenase	4.498e-05	0.00165426	0.002021	0.0257289		27	1.44444	39	1.89744	74
1	PF00201	UDP-glucoronosyl and UDP-glucosyl transferase	0.0001612	0.00296429	0.0009336	0.0162643		105	1.6381	172	1.41279	243
1	PF00314	Thaumatin family	0.004553	0.0193211	0.000437	0.00964313		24	1.41667	34	1.5	51
1	PF00394	Multicopper oxidase	0.001051	0.00756263	0.0003824	0.00973649		34	1.44118	49	1.69388	83
1	PF00497	Bacterial extracellular solute-binding proteins, family 3	0.007466	0.0262899	5.959e-05	0.00207624		14	1.64286	23	2.47826	57
1	PF00954	S-locus glycoprotein domain	0.0003588	0.00349302	4.966e-05	0.00234821		34	2.35294	80	2.5375	203
1	PF01453	D-mannose binding lectin	0.0002259	0.00311554	9.435e-05	0.00271564		47	2.31915	109	2.51376	274
1	PF02798	Glutathione S-transferase, N-terminal domain	0.00125	0.00844388	0.000442	0.00914388		23	1.3913	32	1.71875	55
1	PF07731	Multicopper oxidase	0.0003896	0.0036845	0.0003973	0.00939331		38	1.26316	48	1.77083	85
1	PF07732	Multicopper oxidase	0.003666	0.0170908	0.001058	0.0166761		36	1.30556	47	1.65957	78
1	PF07883	Cupin domain	0.0168	0.0441333	0.001673	0.0240767		29	1.34483	39	1.74359	68
1	PF08276	PAN-like domain	0.0002037	0.00293151	3.476e-05	0.0032873		32	2.21875	71	2.80282	199
1	PF12796	Ankyrin repeats (3 copies)	0.00799	0.0275489	9.435e-05	0.00271564		77	1.4026	108	1.63889	177
1	PF13637	Ankyrin repeats (many copies)	0.004197	0.018279	2.483e-05	0.00410937		18	1.27778	23	1.82609	42
1	PF13947	Wall-associated receptor kinase galacturonan-binding	0.003686	0.0167132	0.0004469	0.00870141		33	1.9697	65	1.92308	125
1	PF13962	Domain of unknown function	0.01589	0.0434677	5.959e-05	0.00207624		41	1.5122	62	2.27419	141
1	PF14380	Wall-associated receptor kinase C-terminal	0.01471	0.0430886	3.476e-05	0.0032873		14	1.42857	20	2.45	49
2	a_soluble_kinase	Soluble kinase (curated for this paper; not a Pfam category)	0.00356	0.0170777	0.02641	0.178402		442	1.35747	600	1.3	780
2	PF00004	ATPase family associated with various cellular activities (AAA)	0.005706	0.0224844	0.00793	0.0772009		62	1.32258	82	1.41463	116
2	PF00005	ABC transporter	0.0002701	0.00331123	0.05446	0.277327		113	1.26549	143	1.24476	178
2	PF00010	Helix-loop-helix DNA-binding domain	0.01493	0.042602	0.7565	0.87553		98	1.37755	135	0.925926	125
2	PF00012	Hsp70 protein	0.002692	0.0139227	0.555	0.878971		22	1.54545	34	1.02941	35
2	PF00013	KH domain	0.0071	0.0255446	0.3669	0.740512		24	1.41667	34	1.29412	44
2	PF00026	Eukaryotic aspartyl protease	0.005675	0.0229076	0.7802	0.884405		33	1.33333	44	0.954545	42
2	PF00043	Glutathione S-transferase, C-terminal domain	5.651e-05	0.00187048	0.03062	0.19873		21	1.61905	34	1.32353	45
2	PF00067	Cytochrome P450	0.0001351	0.00279488	0.01944	0.149643		201	1.70149	342	1.21637	416
2	PF00071	Ras family	0.007926	0.0276159	0.605	0.863168		13	1.92308	25	0.76	19
2	PF00072	Response regulator receiver domain	0.01488	0.0428285	0.6043	0.86778		42	1.21429	51	0.823529	42
2	PF00082	Subtilase family	1.617e-05	0.00107045	0.2521	0.596036		51	1.41176	72	1.18056	85
2	PF00106	short chain dehydrogenase	0.000229	0.00303196	0.1281	0.455926		27	1.48148	40	1.25	50
2	PF00112	Papain family cysteine protease	0.01892	0.0478055	0.6973	0.886013		31	1.41935	44	0.840909	37
2	PF00122	E1-E2 ATPase	0.01033	0.0338538	0.03515	0.204117		42	1.21429	51	1.4902	76
2	PF00139	Legume lectin domain	0.01322	0.0401451	0.01335	0.122746		26	1.88462	49	2.14286	105
2	PF00141	Peroxidase	0.01783	0.0461073	0.3482	0.724869		89	1.33708	119	1.05882	126
2	PF00153	Mitochondrial carrier protein	0.01665	0.0448061	0.3477	0.728409		61	1.18033	72	1.22222	88
2	PF00170	bZIP transcription factor	0.01658	0.0449834	0.7563	0.878369		43	1.55814	67	0.835821	56
2	PF00171	Aldehyde dehydrogenase family	0.01325	0.0398705	0.22	0.575652		16	1.625	26	1.11538	29
2	PF00173	Cytochrome b5-like Heme/Steroid binding domain	0.0001766	0.00292273	0.6888	0.887132		15	1.33333	20	1	20
2	PF00179	Ubiquitin-conjugating enzyme	0.006493	0.0241481	0.7063	0.878892		37	1.40541	52	0.961538	50
2	PF00230	Major intrinsic protein	0.01496	0.0423227	0.14	0.449903		36	1.25	45	1.13333	51
2	PF00248	Aldo/keto reductase family	0.0001087	0.00256998	0.1335	0.455552		26	1.57692	41	1.17073	48
2	PF00249	Myb-like DNA-binding domain	0.009163	0.0309485	0.3473	0.732206		177	1.45763	258	1.00775	260
2	PF00291	Pyridoxal-phosphate dependent enzyme	0.00684	0.0248796	0.1703	0.507832		17	1.35294	23	1.04348	24
2	PF00305	Lipoxygenase	4.406e-05	0.00182298	0.4746	0.818191		9	2	18	1.05556	19
2	PF00332	Glycosyl hydrolases family 17	0.01402	0.0414341	0.3115	0.716017		47	1.14894	54	1.31481	71
2	PF00403	Heavy-metal-associated domain	0.0002816	0.00332891	0.1284	0.44503		49	1.38776	68	1.45588	99
2	PF00450	Serine carboxypeptidase	0.002297	0.0126718	0.2441	0.581274		39	1.51282	59	1.0339	61
2	PF00481	Protein phosphatase 2C	0.01177	0.0371035	0.7318	0.874461		62	1.30645	81	0.901235	73
2	PF00501	AMP-binding enzyme	0.0004353	0.00400234	0.243	0.584967		45	1.28889	58	1.15517	67
2	PF00520	Ion transport protein	0.002088	0.0121251	0.01924	0.155328		18	1.33333	24	1.5	36
2	PF00534	Glycosyl transferases group 1	0.001723	0.0105614	0.2349	0.593526		27	1.14815	31	1.16129	36
2	PF00561	alpha/beta hydrolase fold	0.0001355	0.00263826	0.08918	0.351412		23	1.3913	32	1.3125	42
2	PF00571	CBS domain	0.01303	0.0399345	0.8429	0.89423		26	1.23077	32	0.84375	27
2	PF00628	PHD-finger	0.003955	0.0174547	0.6792	0.892124		47	1.17021	55	0.872727	48
2	PF00650	CRAL/TRIO domain	0.003874	0.0173283	0.6705	0.887742		21	1.52381	32	0.8125	26
2	PF00664	ABC transporter transmembrane region	0.0002878	0.00328489	0.09831	0.378379		42	1.2619	53	1.39623	74
2	PF00690	Cation transporter/ATPase, N-terminus	0.01481	0.043001	0.02529	0.174396		21	1.33333	28	1.35714	38
2	PF00702	haloacid dehalogenase-like hydrolase	0.01169	0.0372057	0.03735	0.213153		18	1.33333	24	1.45833	35
2	PF00704	Glycosyl hydrolases family 18	4.647e-06	0.000615263	0.006868	0.0688881		7	3.14286	22	1.68182	37
2	PF00847	AP2 domain	0.006553	0.0241005	0.6039	0.888404		112	1.44643	162	0.938272	152
2	PF00854	POT family	8.328e-05	0.00229714	0.6425	0.862748		41	1.68293	69	0.898551	62
2	PF00891	O-methyltransferase	0.003673	0.0168856	0.1841	0.52532		18	2.16667	39	1	39
2	PF00892	EamA-like transporter family	0.004255	0.018291	0.6041	0.875086		34	1.67647	57	0.964912	55
2	PF00933	Glycosyl hydrolase family 3 N terminal domain	0.0007092	0.00545919	0.3768	0.755884		15	1.33333	20	1	20
2	PF01061	ABC-2 type transporter	0.0001829	0.00275181	0.01554	0.135362		40	1.35	54	1.31481	71
2	PF01301	Glycosyl hydrolases family 35	0.007417	0.0263981	0.4345	0.826549		14	1.42857	20	1.15	23
2	PF01357	Pollen allergen	0.005209	0.0215522	0.8545	0.900763		31	1.29032	40	0.975	39
2	PF01370	NAD dependent epimerase/dehydratase family	8.514e-05	0.0021678	0.05331	0.275713		37	1.40541	52	1.36538	71
2	PF01397	Terpene synthase, N-terminal domain	0.00106	0.00746511	0.005214	0.0575278		21	1.85714	39	1.33333	52
2	PF01476	LysM domain	6.19e-05	0.00186263	0.1699	0.511245		10	2.2	22	1.18182	26
2	PF01490	Transmembrane amino acid transporter protein	0.0009517	0.00715938	0.243	0.584967		38	1.55263	59	1.20339	71
2	PF01535	PPR repeat	0.001281	0.00848022	0.08165	0.329587		366	1.19126	436	1.13073	493
2	PF01734	Patatin-like phospholipase	0.0001772	0.00279301	0.0271	0.179402		13	1.46154	19	2.31579	44
2	PF01764	Lipase (class 3)	0.01679	0.0444599	0.06277	0.292632		40	1.175	47	1.25532	59
2	PF01915	Glycosyl hydrolase family 3 C-terminal domain	0.0005389	0.00457374	0.3198	0.725026		15	1.33333	20	1.15	23
2	PF02183	Homeobox associated leucine zipper	0.004578	0.0191812	0.5847	0.875727		15	1.66667	25	0.96	24
2	PF02225	PA domain	0.0001745	0.00303997	0.5649	0.88617		38	1.31579	50	1.14	57
2	PF02298	Plastocyanin-like domain	0.001384	0.00898243	0.5349	0.867901		34	1.67647	57	1.12281	64
2	PF02458	Transferase family	2.324e-05	0.00128207	0.06235	0.294826		65	1.61538	105	1.40952	148
2	PF02469	Fasciclin domain	0.01237	0.0382661	0.05904	0.287386		19	1.36842	26	1.30769	34
2	PF02536	mTERF	0.006467	0.0243247	0.03745	0.210101		28	1.32143	37	1.51351	56
2	PF02705	K+ potassium transporter	0.000564	0.00455327	0.03512	0.211359		13	1.92308	25	1.2	30
2	PF02984	Cyclin, C-terminal domain	0.01673	0.0446583	0.3204	0.71657		26	1.30769	34	1.08824	37
2	PF03018	Dirigent-like protein	0.002106	0.0120187	0.1506	0.47027		25	1.56	39	1.10256	43
2	PF03083	Sugar efflux transporter for intercellular exchange	0.001456	0.009268	0.5055	0.845053		17	1.52941	26	1.07692	28
2	PF03094	Mlo family	0.01151	0.0369884	0.01545	0.138215		15	1.26667	19	1.52632	29
2	PF03106	WRKY DNA -binding domain	0.005699	0.0227273	0.7236	0.880557		52	1.75	91	0.868132	79
2	PF03110	SBP domain	0.002395	0.0127862	0.6707	0.884469		16	1.25	20	1	20
2	PF03151	Triose-phosphate Transporter family	0.01235	0.0385646	0.8605	0.901347		28	1.21429	34	0.911765	31
2	PF03168	Late embryogenesis abundant protein	0.002499	0.0131297	0.1284	0.44503		41	1.41463	58	1.13793	66
2	PF03169	OPT oligopeptide transporter protein	0.0003543	0.00366479	0.033	0.206094		14	1.85714	26	1.30769	34
2	PF03171	2OG-Fe(II) oxygenase superfamily	0.002223	0.0124714	0.1025	0.389971		101	1.33663	135	1.11111	150
2	PF03195	Lateral organ boundaries (LOB) domain	0.003394	0.0167674	0.8021	0.884984		33	1.42424	47	0.87234	41
2	PF03330	Lytic transglycolase	0.0003173	0.00350088	0.5945	0.886394		35	1.28571	45	1.08889	49
2	PF03372	Endonuclease/Exonuclease/phosphatase family	0.005269	0.0215313	0.4052	0.788948		30	1.3	39	1.25641	49
2	PF03479	Domain of unknown function (DUF296)	0.01986	0.0498005	0.836	0.892632		23	1.47826	34	0.764706	26
2	PF03514	GRAS domain family	3.718e-07	0.000123066	0.1097	0.412622		32	1.96875	63	1.42857	90
2	PF03547	Membrane transport protein	0.003595	0.0169992	0.4743	0.821954		15	1.53333	23	1.17391	27
2	PF03552	Cellulose synthase	0.001491	0.00931172	0.1981	0.54191		11	2	22	1.5	33
2	PF03765	CRAL/TRIO, N-terminal domain	0.0004874	0.00424551	0.7407	0.872497		16	1.5625	25	0.8	20
2	PF03936	Terpene synthase family, metal binding domain	0.0004391	0.00392816	0.005289	0.0564729		27	1.55556	42	1.54762	65
2	PF04564	U-box domain	0.006056	0.0230406	0.3296	0.717747		56	1.14286	64	1.28125	82
2	PF05920	Homeobox KN domain	0.0009614	0.00707163	0.8608	0.89599		19	1.31579	25	0.68	17
2	PF05922	Peptidase inhibitor I9	0.0002543	0.00323743	0.198	0.54615		47	1.29787	61	1.14754	70
2	PF06507	Auxin response factor	0.01009	0.0333979	0.8378	0.891678		19	1.42105	27	0.777778	21
2	PF08100	Dimerisation domain	0.01763	0.0459491	0.192	0.53405		16	2.0625	33	1.06061	35
2	PF08240	Alcohol dehydrogenase GroES-like domain	4.647e-06	0.000615263	0.01681	0.142669		27	1.48148	40	1.45	58
2	PF08370	Plant PDR ABC transporter associated	1.208e-05	0.00099962	0.03511	0.215211		12	1.91667	23	1.30435	30
2	PF08541	3-Oxoacyl-[acyl-carrier-protein (ACP)] synthase III C terminal	0.01882	0.0479186	0.7401	0.874904		28	1.32143	37	0.945946	35
2	PF12937	F-box-like	0.009167	0.0306493	0.7061	0.881959		44	1.38636	61	1.01639	62
2	PF13041	PPR repeat family	0.001802	0.0108448	0.222	0.574078		416	1.1226	467	1.1349	530
2	PF13193	AMP-binding enzyme C-terminal domain	0.01548	0.0430578	0.1226	0.441093		28	1.17857	33	1.51515	50
2	PF13419	Haloacid dehalogenase-like hydrolase	3.011e-05	0.00142377	0.5749	0.876921		21	1.2381	26	1.03846	27
2	PF13450	NAD(P)-binding Rossmann-like domain	0.01085	0.0352093	0.3375	0.725406		20	1.25	25	1	25
2	PF13561	Enoyl-(Acyl carrier protein) reductase	0.006033	0.02322	0.03514	0.207702		29	1.44828	42	1.16667	49
2	PF13639	Ring finger domain	0.01498	0.0420202	0.8224	0.892506		182	1.43407	261	0.766284	200
2	PF13812	Pentatricopeptide repeat domain	0.01584	0.043692	0.6041	0.875086		83	1.3012	108	0.972222	105
2	PF13833	EF-hand domain pair	0.00306	0.0153464	0.1771	0.50974		19	1.57895	30	1.16667	35
2	PF13837	Myb/SANT-like DNA-binding domain	0.008452	0.0288414	0.5842	0.878955		29	1.2069	35	0.971429	34
2	PF14009	Domain of unknown function (DUF4228)	0.0003576	0.00358684	0.3203	0.72122		25	1.52	38	1.15789	44
2	PF14226	non-haem dioxygenase in morphine synthesis N-terminal	0.002304	0.012502	0.07696	0.326587		94	1.28723	121	1.19008	144
2	PF14363	Domain associated at C-terminal with AAA	0.01865	0.0478539	0.006217	0.0643071		14	1.64286	23	1.3913	32
2	PF14432	DYW family of nucleic acid deaminases	0.0133	0.0396604	0.05027	0.272777		85	1.27059	108	1.22222	132
2	PF14510	ABC-transporter extracellular N-terminal	0.001139	0.00785435	0.05935	0.284708		12	1.75	21	1.2381	26
2	PF14541	Xylanase inhibitor C-terminal	0.003397	0.0165354	0.772	0.884194		25	1.8	45	0.777778	35
2	PF14543	Xylanase inhibitor N-terminal	0.0005458	0.0045165	0.3205	0.711983		25	1.4	35	1	35
2	PF16135	TPL-binding domain in jasmonate signalling	0.002845	0.0144876	0.8561	0.899584		15	1.26667	19	0.894737	17
3	PF01657	Salt stress response/antifungal	0.562	0.579508	0.001713	0.0236251		66	0.909091	60	2.05	123
3	PF03140	Plant protein of unknown function	0.02231	0.0520043	9.932e-06	0.00328749		23	2.17391	50	2.92	146
3	PF04578	Protein of unknown function, DUF594	0.1392	0.179981	0.001579	0.0237568		6	1.16667	7	6	42
3	PF11721	Di-glucose binding within endoplasmic reticulum	0.1544	0.192854	4.966e-05	0.00234821		30	1.26667	38	2.52632	96
3	PF13458	Periplasmic binding protein	0.05922	0.100009	4.966e-05	0.00234821		14	1.21429	17	2.76471	47
3	PF13676	TIR domain	0.2752	0.303637	0.00213	0.0261122		6	3.66667	22	8.27273	182
3	PF13968	Domain of unknown function (DUF4220)	0.1206	0.162271	0.003024	0.035748		6	1.33333	8	6	48
4	PF00009	Elongation factor Tu GTP binding domain	0.0673	0.108665	0.604	0.882667		20	1.3	26	1	26
4	PF00022	Actin	0.1805	0.219653	0.8832	0.905075		19	1.15789	22	0.818182	18
4	PF00025	ADP-ribosylation factor family	0.2552	0.284415	0.633	0.86759		52	0.980769	51	1.11765	57
4	PF00027	Cyclic nucleotide-binding domain	0.07012	0.110522	0.2422	0.589472		21	1.14286	24	1.16667	28
4	PF00046	Homeobox domain	0.04326	0.077821	0.7566	0.872594		59	1.18644	70	0.871429	61
4	PF00070	Pyridine nucleotide-disulphide oxidoreductase	0.06136	0.102061	0.7262	0.874081		17	1.23529	21	0.904762	19
4	PF00076	RNA recognition motif. (a.k.a. RRM, RBD, or RNP domain)	0.04129	0.0755082	0.789	0.885285		218	1.11468	243	0.876543	213
4	PF00078	Reverse transcriptase (RNA-dependent DNA polymerase)	0.2969	0.32221	0.514	0.854945		4	1.25	5	1	5
4	PF00083	Sugar (and other) transporter	0.02228	0.0523027	0.2052	0.547752		27	1.66667	45	1.11111	50
4	PF00085	Thioredoxin	0.2227	0.259555	0.9374	0.948867		53	1.03774	55	0.854545	47
4	PF00091	Tubulin/FtsZ family, GTPase domain	0.2967	0.323052	0.5745	0.880368		20	1	20	1.3	26
4	PF00097	Zinc finger, C3HC4 type (RING finger)	0.2168	0.254021	0.5841	0.882818		30	1.03333	31	0.967742	30
4	PF00098	Zinc knuckle	0.1088	0.150367	0.6234	0.878066		32	1.3125	42	1.04762	44
4	PF00118	TCP-1/cpn60 chaperonin family	0.2102	0.248486	0.6799	0.886011		25	1.12	28	1	28
4	PF00125	Core histone H2A/H2B/H3/H4	0.04311	0.0784034	0.8925	0.911782		34	1.23529	42	0.619048	26
4	PF00134	Cyclin, N-terminal domain	0.06208	0.102231	0.749	0.872954		44	1.15909	51	0.882353	45
4	PF00149	Calcineurin-like phosphoesterase	0.2289	0.264916	0.07707	0.318877		60	1.05	63	1.26984	80
4	PF00155	Aminotransferase class I and II	0.06737	0.10825	0.5652	0.870145		34	1.14706	39	1	39
4	PF00160	Cyclophilin type peptidyl-prolyl cis-trans isomerase/CLD	0.07319	0.111128	0.3298	0.713489		30	1.06667	32	1.1875	38
4	PF00168	C2 domain	0.0292	0.0619564	0.1397	0.457829		85	1.23529	105	1.17143	123
4	PF00176	SNF2 family N-terminal domain	0.1643	0.203683	0.3291	0.726214		18	1.16667	21	1.04762	22
4	PF00190	Cupin	0.1087	0.151175	0.2276	0.583997		17	1.29412	22	1.31818	29
4	PF00225	Kinesin motor domain	0.02224	0.0525817	0.3574	0.730243		60	1.1	66	1.21212	80
4	PF00226	DnaJ domain	0.03056	0.0636186	0.7317	0.87751		80	1.225	98	0.887755	87
4	PF00227	Proteasome subunit	0.3187	0.342499	0.4839	0.829901		24	0.958333	23	1.21739	28
4	PF00232	Glycosyl hydrolase family 1	0.07367	0.110338	0.485	0.823256		23	1.73913	40	0.95	38
4	PF00234	Protease inhibitor/seed storage/LTP family	0.1303	0.17183	0.7875	0.886607		17	1.17647	20	0.85	17
4	PF00240	Ubiquitin family	0.02903	0.0623956	0.2852	0.660148		38	1.21053	46	1.23913	57
4	PF00254	FKBP-type peptidyl-prolyl cis-trans isomerase	0.216	0.254434	0.6816	0.881288		22	1.04545	23	0.956522	22
4	PF00270	DEAD/DEAH box helicase	0.2352	0.269381	0.4557	0.81095		66	1.04545	69	1.01449	70
4	PF00271	Helicase conserved C-terminal domain	0.2291	0.264223	0.465	0.810079		132	1.08333	143	1.00699	144
4	PF00293	NUDIX domain	0.06481	0.105675	0.205	0.556189		23	1.21739	28	1.35714	38
4	PF00294	pfkB family carbohydrate kinase	0.09654	0.137736	0.1121	0.416911		16	1.1875	19	1.26316	24
4	PF00295	Glycosyl hydrolases family 28	0.13	0.172811	0.4454	0.814516		28	1.21429	34	1.05882	36
4	PF00300	Histidine phosphatase superfamily (branch 1)	0.1808	0.218412	0.4444	0.817202		19	1	19	1.21053	23
4	PF00319	SRF-type transcription factor (DNA-binding and dimerisation domain)	0.1351	0.175365	0.4851	0.819225		59	1.33898	79	1.24051	98
4	PF00320	GATA zinc finger	0.1301	0.172252	0.6909	0.886387		25	1.2	30	0.833333	25
4	PF00385	Chromo (CHRromatin Organisation MOdifier) domain	0.2545	0.284593	0.5449	0.875543		11	1.36364	15	0.933333	14
4	PF00400	WD domain, G-beta repeat	0.03068	0.0634693	0.4153	0.799211		174	1.12069	195	1.01026	197
4	PF00407	Pathogenesis-related protein Bet v I family	0.02614	0.0584618	0.06955	0.311095		22	1.45455	32	1.28125	41
4	PF00415	Regulator of chromosome condensation (RCC1) repeat	0.07203	0.110379	0.6323	0.879375		24	1.04167	25	1.12	28
4	PF00439	Bromodomain	0.03535	0.0696479	0.5651	0.874057		23	1.13043	26	0.923077	24
4	PF00447	HSF-type DNA-binding	0.05945	0.0993836	0.4546	0.822255		23	1.13043	26	1.15385	30
4	PF00462	Glutaredoxin	0.1925	0.230861	0.8228	0.887123		46	1.06522	49	0.897959	44
4	PF00504	Chlorophyll A-B binding protein	0.2168	0.254021	0.565	0.880071		28	1.07143	30	1.03333	31
4	PF00514	Armadillo/beta-catenin-like repeat	0.08664	0.12578	0.4948	0.831364		53	1.01887	54	1.01852	55
4	PF00515	Tetratricopeptide repeat	0.04734	0.0842448	0.3388	0.718864		23	1.17391	27	0.962963	26
4	PF00544	Pectate lyase	0.1701	0.210086	0.595	0.879219		19	1.15789	22	0.818182	18
4	PF00564	PB1 domain	0.05937	0.0997537	0.7943	0.888221		32	1.1875	38	0.815789	31
4	PF00566	Rab-GTPase-TBC domain	0.4961	0.514762	0.7752	0.881757		21	0.952381	20	0.8	16
4	PF00582	Universal stress protein family	0.1488	0.189434	0.1901	0.537804		39	1.05128	41	1.17073	48
4	PF00583	Acetyltransferase (GNAT) family	0.1484	0.189654	0.7484	0.878441		26	1.03846	27	0.851852	23
4	PF00612	IQ calmodulin-binding motif	0.06205	0.102693	0.6425	0.862748		42	1.28571	54	0.888889	48
4	PF00627	UBA/TS-N domain	0.2082	0.247893	0.7057	0.884798		19	1	19	0.894737	17
4	PF00642	Zinc finger C-x8-C-x5-C-x3-H type (and similar)	0.3655	0.39026	0.7323	0.871911		50	1	50	0.86	43
4	PF00643	B-box zinc finger	0.159	0.197853	0.4349	0.815592		18	1.38889	25	1	25
4	PF00646	F-box domain	0.3084	0.332509	0.4401	0.813816		175	1.22857	215	0.897674	193
4	PF00651	BTB/POZ domain	0.02756	0.0600155	0.8824	0.907063		39	1.51282	59	0.932203	55
4	PF00657	GDSL-like Lipase/Acylhydrolase	0.0224	0.051849	0.0831	0.331399		88	1.18182	104	1.125	117
4	PF00665	Integrase core domain	0.4352	0.45442	0.613	0.870828		3	0.333333	1	1	1
4	PF00689	Cation transporting ATPase, C-terminus	0.02454	0.0556352	0.0527	0.28135		15	1.4	21	1.42857	30
4	PF00722	Glycosyl hydrolases family 16	0.02901	0.0627602	0.1768	0.51334		33	1.15152	38	1.13158	43
4	PF00759	Glycosyl hydrolase family 9	0.08847	0.127876	0.4646	0.822367		23	1.04348	24	1.25	30
4	PF00808	Histone-like transcription factor (CBF/NF-Y) and archaeal histone	0.05168	0.090032	0.633	0.86759		25	1.28	32	1.03125	33
4	PF00856	SET domain	0.03197	0.0657271	0.5837	0.88626		41	1.17073	48	1.04167	50
4	PF00917	MATH domain	0.2416	0.272005	0.2353	0.590033		10	2.1	21	1.14286	24
4	PF00999	Sodium/hydrogen exchanger family	0.1213	0.161896	0.4551	0.816467		32	1.09375	35	1.11429	39
4	PF01073	3-beta hydroxysteroid dehydrogenase/isomerase family	0.021	0.0514889	0.2051	0.551936		21	1.33333	28	1.14286	32
4	PF01095	Pectinesterase	0.1446	0.185514	0.4647	0.818169		62	1.14516	71	1.16901	83
4	PF01190	Pollen proteins Ole e I like	0.1088	0.150367	0.6329	0.872875		22	1.27273	28	0.785714	22
4	PF01344	Kelch motif	0.3813	0.403873	0.09349	0.364061		27	1.25926	34	1.11765	38
4	PF01399	PCI domain	0.1346	0.176796	0.5449	0.875543		19	1.15789	22	1.04545	23
4	PF01423	LSM domain	0.3044	0.329269	0.6804	0.883186		25	1.04	26	0.923077	24
4	PF01485	IBR domain, a half RING-finger domain	0.2288	0.265729	0.7324	0.868905		15	1.53333	23	0.956522	22
4	PF01486	K-box region	0.1349	0.175795	0.5147	0.851828		40	1	40	1.275	51
4	PF01501	Glycosyl transferase family 8	0.06478	0.106149	0.2122	0.561906		37	1.13514	42	1.2381	52
4	PF01529	DHHC palmitoyltransferase	0.07016	0.110061	0.8018	0.887611		24	1.04167	25	0.84	21
4	PF01553	Acyltransferase	0.02403	0.0548547	0.3562	0.732312		20	1.2	24	1.125	27
4	PF01554	MatE	0.03223	0.0654487	0.07695	0.330785		50	1.22	61	1.16393	71
4	PF01556	DnaJ C terminal domain	0.03024	0.0637544	0.4051	0.793421		19	1.15789	22	1.31818	29
4	PF01565	FAD binding domain	0.04119	0.076167	0.02393	0.168528		33	1.27273	42	1.57143	66
4	PF01582	TIR domain	0.1166	0.158175	0.009231	0.0872989		1	6	6	8.33333	50
4	PF01762	Galactosyltransferase	0.03289	0.0655819	0.8313	0.890486		19	1.21053	23	0.913043	21
4	PF01852	START domain	0.05205	0.0892671	0.8161	0.891515		21	1.57143	33	0.787879	26
4	PF01926	50S ribosome-binding GTPase	0.3811	0.405608	0.6973	0.886013		51	0.960784	49	1	49
4	PF02181	Formin Homology 2 Domain	0.04088	0.0773216	0.8775	0.904836		14	1.35714	19	0.789474	15
4	PF02309	AUX/IAA family	0.07663	0.114255	0.7236	0.880557		39	1.10256	43	0.860465	37
4	PF02358	Trehalose-phosphatase	0.02073	0.0515912	0.9053	0.922013		15	1.4	21	0.857143	18
4	PF02362	B3 DNA binding domain	0.04123	0.0758174	0.1127	0.414486		70	1.27143	89	1.10112	98
4	PF02365	No apical meristem (NAM) protein	0.03231	0.0648158	0.1457	0.4615		61	1.7541	107	1.51402	162
4	PF02453	Reticulon	0.1208	0.161882	0.604	0.882667		16	1.25	20	1.2	24
4	PF02485	Core-2/I-Branching enzyme	0.1493	0.188619	0.6974	0.881066		31	1.09677	34	1.05882	36
4	PF02518	Histidine kinase-, DNA gyrase B-, and HSP90-like ATPase	0.02169	0.0527896	0.3381	0.722007		25	1.12	28	1.14286	32
4	PF02519	Auxin responsive protein	0.07998	0.117659	0.4166	0.797079		77	1.03896	80	1.1625	93
4	PF02701	Dof domain, zinc finger	0.1755	0.21595	0.7147	0.882708		30	1.2	36	0.75	27
4	PF02902	Ulp1 protease family, C-terminal catalytic domain	0.02906	0.0620572	0.9604	0.966238		16	2.1875	35	0.342857	12
4	PF03000	NPH3 family	0.04942	0.0865504	0.6043	0.86778		31	1.12903	35	0.885714	31
4	PF03004	Plant transposase (Ptta/En/Spm family)	0.08641	0.125999	0.9679	0.970833		3	5.33333	16	0	0
4	PF03016	Exostosin family	0.1126	0.15465	0.1637	0.50171		40	1.175	47	1.31915	62
4	PF03031	NLI interacting factor-like phosphatase	0.6584	0.668498	0.1759	0.519847		26	0.769231	20	1.3	26
4	PF03080	Neprosin	0.6808	0.689128	0.2354	0.585845		20	1	20	1.45	29
4	PF03081	Exo70 exocyst complex subunit	0.07048	0.108506	0.8607	0.898712		21	1.28571	27	0.703704	19
4	PF03087	Arabidopsis protein of unknown function	0.05439	0.0927994	0.1394	0.461414		20	1.15	23	1.65217	38
4	PF03101	FAR1 DNA-binding domain	0.1172	0.15834	0.0813	0.332226		20	1.6	32	1.625	52
4	PF03141	Putative S-adenosyl-L-methionine-dependent methyltransferase	0.262	0.291013	0.5449	0.875543		34	1.11765	38	1	38
4	PF03144	Elongation factor Tu domain 2	0.5043	0.521635	0.6516	0.869676		23	1	23	0.826087	19
4	PF03478	Protein of unknown function (DUF295)	0.3499	0.374812	0.2356	0.581967		27	0.777778	21	1.7619	37
4	PF03492	SAM dependent carboxyl methyltransferase	0.0409	0.0769199	0.01924	0.155328		17	1.23529	21	1.66667	35
4	PF03634	TCP family transcription factor	0.03369	0.0667748	0.6983	0.878849		16	1.5	24	1	24
4	PF03732	Retrotransposon gag protein	0.8305	0.8305	0.4354	0.809648		16	0.3125	5	0.6	3
4	PF03822	NAF domain	0.04315	0.0780473	0.8092	0.886905		22	1.31818	29	0.862069	25
4	PF04043	Plant invertase/pectin methylesterase inhibitor	0.2355	0.266043	0.3483	0.720546		57	1.49123	85	1.32941	113
4	PF04116	Fatty acid hydroxylase superfamily	0.1489	0.188835	0.9473	0.955964		18	1.22222	22	0.818182	18
4	PF04398	Protein of unknown function, DUF538	0.09686	0.137599	0.4649	0.81419		22	1.18182	26	1.07692	28
4	PF04434	SWIM zinc finger	0.1756	0.215273	0.2596	0.609416		19	1.52632	29	1.2069	35
4	PF04525	LURP-one-related	0.02216	0.0527695	0.4349	0.815592		15	1.33333	20	1.1	22
4	PF04535	Domain of unknown function (DUF588)	0.0234	0.0537875	0.8226	0.889806		32	1.34375	43	0.697674	30
4	PF04570	zinc-finger of the FCS-type, C2-C2	0.05183	0.0898206	0.7487	0.875688		15	1.26667	19	1	19
4	PF04749	PLAC8 family	0.02182	0.0527184	0.3118	0.711764		17	1.47059	25	1.12	28
4	PF04844	Transcriptional repressor, ovate	0.03893	0.0740565	0.8173	0.889889		18	1.22222	22	0.863636	19
4	PF04851	Type III restriction enzyme, res subunit	0.2756	0.303068	0.565	0.880071		45	1.06667	48	0.916667	44
4	PF05496	Holliday junction DNA helicase ruvB N-terminus	0.02733	0.0603082	0.6242	0.871773		21	1.2381	26	1	26
4	PF05553	Cotton fibre expressed protein	0.03548	0.0694904	0.1282	0.451428		28	1.21429	34	1.35294	46
4	PF05678	VQ motif	0.07355	0.110659	0.4057	0.785302		24	1.41667	34	0.970588	33
4	PF05699	hAT family C-terminal dimerisation region	0.4056	0.426202	0.3782	0.754122		15	1.26667	19	0.631579	12
4	PF05739	SNARE domain	0.2348	0.269857	0.7227	0.885977		21	1.04762	22	0.954545	21
4	PF05938	Plant self-incompatibility protein S1	0.3894	0.410482	0.4346	0.822015		6	4.16667	25	1	25
4	PF05970	PIF1-like helicase	0.179	0.218631	0.4539	0.825499		3	1.66667	5	4.4	22
4	PF06200	tify domain	0.02573	0.0579363	0.7951	0.883148		17	1.17647	20	0.95	19
4	PF06203	CCT motif	0.09704	0.137266	0.8772	0.907354		28	1.28571	36	0.777778	28
4	PF06813	Nodulin-like	0.1806	0.218969	0.07274	0.316802		18	1.05556	19	1.36842	26
4	PF06955	Xyloglucan endo-transglycosylase (XET) C-terminus	0.04112	0.0768967	0.22	0.575652		33	1.06061	35	1.14286	40
4	PF07649		0.6195	0.632884	0.03296	0.209803		7	1.42857	10	3.3	33
4	PF07690	Major Facilitator Superfamily	0.03221	0.0658118	0.1516	0.468968		102	1.08824	111	1.22523	136
4	PF07719	Tetratricopeptide repeat	0.2101	0.249258	0.8676	0.900237		26	1	26	0.846154	22
4	PF07727	Reverse transcriptase (RNA-dependent DNA polymerase)	0.6126	0.629722	0.7832	0.884775		4	0.5	2	0.5	1
4	PF07728	AAA domain (dynein-related subfamily)	0.07306	0.111442	0.7729	0.882172		20	1.15	23	0.826087	19
4	PF07734	F-box associated	0.619	0.634331	0.1339	0.447686		23	1	23	1.3913	32
4	PF07983	X8 domain	0.2417	0.271196	0.8298	0.891766		47	1.10638	52	0.769231	40
4	PF08031	Berberine and berberine like	0.06768	0.107187	0.02075	0.156097		15	1.66667	25	1.52	38
4	PF08241	Methyltransferase domain	0.06759	0.107559	0.05309	0.278933		39	1.07692	42	1.14286	48
4	PF08246	Cathepsin propeptide inhibitor domain (I29)	0.02621	0.0582249	0.6702	0.890908		27	1.40741	38	0.815789	31
4	PF08268	F-box associated domain	0.6346	0.646316	0.1457	0.4615		18	0.944444	17	1.35294	23
4	PF08387	FBD	0.438	0.455906	0.6423	0.86776		31	1.12903	35	0.742857	26
4	PF08392	FAE1/Type III polyketide synthase-like protein	0.02209	0.052984	0.5646	0.889917		18	1.5	27	0.888889	24
4	PF08477	Ras of Complex, Roc, domain of DAPkinase	0.2689	0.297679	0.077	0.32262		22	1.22727	27	1.40741	38
4	PF08659	KR domain	0.1538	0.192833	0.04451	0.245547		24	1	24	1.375	33
4	PF10250	GDP-fucose protein O-fucosyltransferase	0.1048	0.146366	0.6235	0.874485		38	1.05263	40	1.025	41
4	PF10536	Plant mobile domain	0.2354	0.267298	0.517	0.847163		10	1.2	12	0.833333	10
4	PF10551	MULE transposase domain	0.07676	0.113935	0.366	0.743227		17	2.23529	38	1.15789	44
4	PF11976	Ubiquitin-2 like Rad60 SUMO-like	0.1396	0.179796	0.6327	0.87625		14	1.5	21	0.952381	20
4	PF12695	Alpha/beta hydrolase family	0.02752	0.0603253	0.5251	0.856198		60	1.21667	73	1.15068	84
4	PF12697	Alpha/beta hydrolase family	0.07027	0.109199	0.1399	0.453989		35	1.14286	40	1.3	52
4	PF12708	Pectate lyase superfamily protein	0.2353	0.268567	0.06546	0.296812		28	1.14286	32	1.40625	45
4	PF12710	haloacid dehalogenase-like hydrolase	0.04743	0.0835071	0.3963	0.785481		27	1.18519	32	1.0625	34
4	PF12776	Myb/SANT-like DNA-binding domain	0.03561	0.0693348	0.1912	0.536332		15	2.4	36	0.916667	33
4	PF12819	Carbohydrate-binding protein of the ER	0.7516	0.756169	0.06282	0.288798		36	0.75	27	1.85185	50
4	PF12854	PPR repeat	0.09371	0.134277	0.5948	0.882865		65	1.13846	74	1	74
4	PF12906	RING-variant domain	0.1007	0.141236	0.8025	0.882483		25	1	25	0.88	22
4	PF13178	Protein of unknown function (DUF4005)	0.04688	0.0838772	0.4551	0.816467		16	1.25	20	1.05	21
4	PF13202	EF hand	0.1128	0.153649	0.1338	0.451916		18	1.16667	21	1.33333	28
4	PF13410	Glutathione S-transferase, C-terminal domain	0.29	0.316799	0.02229	0.163955		18	1.11111	20	1.55	31
4	PF13414	TPR repeat	0.03052	0.0639375	0.6331	0.862371		71	1.15493	82	0.914634	75
4	PF13417	Glutathione S-transferase, N-terminal domain	0.0703	0.108735	0.01924	0.155328		29	1.2069	35	1.4	49
4	PF13423	Ubiquitin carboxyl-terminal hydrolase	0.06666	0.108159	0.6962	0.889738		25	1.04	26	0.961538	25
4	PF13424	Tetratricopeptide repeat	0.03224	0.0650698	0.2335	0.594527		17	1.17647	20	1.35	27
4	PF13456	Reverse transcriptase-like	0.2354	0.267298	0.6141	0.868663		31	0.870968	27	0.518519	14
4	PF13499	EF-hand domain pair	0.06748	0.107903	0.5155	0.848908		80	1.2875	103	1	103
4	PF13632	Glycosyl transferase family group 2	0.03617	0.0696062	0.2416	0.592367		24	1.08333	26	1.11538	29
4	PF13839	GDSL/SGNH-like Acyl-Esterase family found in Pmr5 and Cas1p	0.04113	0.0764833	0.7148	0.879549		48	1.3125	63	0.920635	58
4	PF13857	Ankyrin repeats (many copies)	0.07026	0.109698	0.0559	0.276163		19	1.05263	20	1.5	30
4	PF13912	C2H2-type zinc finger	0.05204	0.0897148	0.8485	0.897296		41	1.14634	47	0.851064	40
4	PF13920	Zinc finger, C3HC4 type (RING finger)	0.07354	0.111149	0.6796	0.889121		48	1.375	66	0.939394	62
4	PF13966	zinc-binding in reverse transcriptase	0.1127	0.154148	0.795	0.88601		8	2.375	19	0.105263	2
4	PF13976	GAG-pre-integrase domain	0.4059	0.425167	0.5488	0.873331		1	1	1	1	1
4	PF14008	Iron/zinc purple acid phosphatase-like protein C	0.05882	0.0998432	0.05538	0.277739		17	1.11765	19	1.47368	28
4	PF14111	Domain of unknown function (DUF4283)	0.09731	0.137062	0.1641	0.498322		20	1.6	32	1.46875	47
4	PF14144	Seed dormancy control	0.07941	0.117342	0.9721	0.9721		18	1.11111	20	0.85	17
4	PF14215	bHLH-MYC and R2R3-MYB transcription factors N-terminal	0.3813	0.403873	0.2674	0.623306		20	1	20	1.3	26
4	PF14223	gag-polypeptide of LTR copia-type	0.1347	0.176228	0.4842	0.826135		7	2	14	1.14286	16
4	PF14227		0.2767	0.303271	0.1761	0.515833		4	1.5	6	1.66667	10
4	PF14244	gag-polypeptide of LTR copia-type	0.03611	0.0698971	0.4043	0.796567		1	9	9	1.55556	14
4	PF14259		0.0373	0.0713659	0.7647	0.878874		19	1.31579	25	0.88	22
4	PF14291	Domain of unknown function (DUF4371)	0.08896	0.128025	0.7073	0.87684		0	#DIV/0!	4	0.5	2
4	PF14299	Phloem protein 2	0.1922	0.231339	0.3292	0.721624		20	1.2	24	1.16667	28
4	PF14309	Domain of unknown function (DUF4378)	0.08617	0.126205	0.9072	0.921114		21	1.14286	24	0.791667	19
4	PF14365	Neprosin activation peptide	0.7526	0.754881	0.1217	0.442667		19	0.736842	14	1.21429	17
4	PF14368	Probable lipid transfer	0.1494	0.188028	0.7237	0.874251		45	1.24444	56	0.857143	48
4	PF14392	Zinc knuckle	0.6886	0.694898	0.02257	0.162406		19	0.421053	8	4.5	36
4	PF14416	PMR5 N terminal Domain	0.02096	0.0517743	0.7236	0.880557		46	1.26087	58	0.913793	53
4	PF14531	Kinase-like	0.04736	0.0838297	0.635	0.861414		41	1.36585	56	0.964286	54
4	PF16656	Purple acid Phosphatase, N-terminal domain	0.1974	0.235882	0.07235	0.319305		19	1	19	1.31579	25

## Sheet: Table S5 MycEx totals
Gene family	Spirodela polyrhiza	Zostera marina	Amaranthus hypochondriacus	Arabidopsis thaliana	Beta vulgaris	Brassica oleracea	Capsella rubella	Ananas comosus	Brachypodium distachyon	Hordeum vulgare	Musa acuminata	Oryza sativa japonica	Sorghum bicolor	Zea mays	Cicer arietinum	Cucumis sativus	Daucus carota	Glycine max	Helianthus annuus	Lactuca sativa	Linum usitatissimum	Medicago truncatula	Mimulus guttatus	Phaseolus vulgaris	Trifolium pratense	Solanum lycopersicum	Lotus japonicus	Citrus sinensis	Malus domestica	Manihot esculenta	Olea europaea	Prunus persica	Theobroma cacao	Vitis vinifera	Eucalyptus grandis	Fagus sylvatica	Populus trichocarpa	Quercus robur	Salix purpurea
Receptor-like proteins (RLPs)	41	17	73	59	39	33	68	76	47	94	94	105	62	43	28	38	103	221	205	145	84	193	42	104	144	70	75	171	309	148	78	139	153	94	260	271	187	310	163
Glutamate receptor-like (GLR)	13	9	14	20	19	12	19	8	17	26	19	21	23	16	11	28	30	35	51	41	23	19	37	16	20	13	13	21	46	15	33	36	26	28	57	82	59	40	50
NBS family	70	38	119	160	123	114	116	152	308	363	95	445	300	134	99	58	137	422	293	345	157	761	296	310	388	235	253	440	930	232	276	355	254	289	683	847	500	776	364
B-type lectin receptor kinases	82	47	44	47	47	40	43	39	87	136	45	131	94	70	47	51	105	165	242	146	109	169	58	86	112	93	69	113	285	114	120	120	112	58	297	383	228	274	210
Wall-associated receptor kinases (WAK/WAKL)	40	21	45	32	58	33	29	38	89	90	57	125	90	57	19	20	32	75	107	60	40	84	83	65	75	38	45	55	77	68	59	82	65	43	125	79	113	135	133
PGG-ankyrins	9	13	41	41	63	37	47	14	62	62	22	77	55	36	29	39	48	96	137	82	38	86	37	69	65	32	46	102	112	53	96	96	104	124	269	141	115	122	151

## Sheet: Table S6 MycEx stats
Gene family	median family size in NM species	median ratio, AM/NM	median AM	median ratio, ECM/AM	median ECM		p NM vs AM	q		p AM vs ECM	q		p NM v ECM	q		p AM-w vs AM+w	q		p AM-L vs AM+L	q
Receptor-like proteins (RLPs)	41	2.29268	94	2.76596	260		0.0006335	0.00365381		0.0009783	0.0161909		0.001263	0.007578		0.3525	1.44046		0.1582	0.523642
Glutamate receptor-like (GLR)	14	1.64286	23	2.47826	57		0.007466	0.0262899		5.959e-05	0.00207624		0.001263	0.007578		0.4348	1.42494		0.9587	0.987029
NBS family	116	2.52586	293	2.33106	683		0.0003422	0.00499258		0.0007449	0.0136979		0.001263	0.007578		0.1261	1.12808		0.2943	0.608833
B-type lectin receptor kinases	47	2.31915	109	2.51376	274		0.0002259	0.00311554		9.435e-05	0.00271564		0.001263	0.007578		0.2433	1.36495		0.517	0.713029
Wall-associated receptor kinases (WAK/WAKL)	33	1.9697	65	1.92308	125		0.003686	0.0167132		0.0004469	0.00870141		0.001263	0.007578		0.7949	1.20142		0.5846	0.742812
PGG-ankyrins	41	1.5122	62	2.27419	141		0.01589	0.0434677		5.959e-05	0.00207624		0.001263	0.007578		0.02543	1.05217		0.5298	0.712861

## Sheet: Table S7 Immune stats
gene family	Wan et al. 2008	p	q	Denoux et al. 2008; flg22 1 h	p	q	Denoux et al. 2008; OG 1 h	p	q	Bernsdorff et al. 2016	p	q	Foster et al. 2015, 1 day after innoculation	p	q	Foster et al. 2015, 4 days after innoculation	p	q	Foster et al. 2015, 15 days after innoculation	p	q
Receptor-like proteins (RLPs)	1	0.790184	0.948221	9	0.00579717	0.00695661	6	0.0280027	0.0336033	21	3.89582e-06	1.16875e-05	4	0.0330719	0.198432	17	0.00140074	0.00840445	75	0	0
Glutamate receptor-like (GLR)	0	1	1	5	0.00685537	0.00685537	2	0.217177	0.217177	8	0.00173755	0.00208506	1	0.316562	0.474844	4	0.208375	0.25005	17	0.000508481	0.000762721
NBS family	32	0	0	28	7.31479e-08	2.19444e-07	21	1.06269e-06	3.18807e-06	45	7.04917e-08	4.2295e-07	6	0.105032	0.210063	26	0.103289	0.206577	86	0.000678192	0.000813831
B-type lectin receptor kinases	10	2.19166e-07	6.57497e-07	16	1.75114e-09	1.05068e-08	12	1.36745e-07	8.20472e-07	17	2.51342e-05	5.02684e-05	1	0.770943	0.770943	16	0.0210839	0.0632516	58	3.47517e-08	6.95034e-08
Wall-associated receptor kinases (WAK/WAKL)	5	0.00102704	0.00205408	7	0.00133382	0.00200072	6	0.00103883	0.00155825	10	0.0252067	0.0252067	1	0.517823	0.621388	7	0.165278	0.247918	55	0	0
PGG-ankyrins	4	0.00660952	0.00991429	8	0.000159549	0.000319097	7	0.00010499	0.00020998	12	0.000262588	0.000393882	3	0.0383069	0.114921	5	0.48612	0.48612	12	0.761496	0.761496

## Sheet: Table S8 AM stats
Gene family	Delaux et al. 2014	p	Bravo et al. 2016	p	Sugimura & Saito 2017	p	Recchia et al. 2018	p	Vangelisti et al. 2018	p
Receptor-like proteins (RLPs)	6	1.69318e-05	0	1	3	0.189586	2	0.639375	2	0.758185
Glutamate receptor-like (GLR)	0	1	0	1	0	1	0	1	1	0.494576
NBS family	0	1	0	1	0	1	6	0.625779	0	1
B-type lectin receptor kinases	0	1	0	1	2	0.595257	0	1	0	1
Wall-associated receptor kinases (WAK/WAKL)	0	1	0	1	1	0.56109	2	0.392405	4	0.05476
PGG-ankyrins	0	1	0	1	0	1	0	1	2	0.544995
